# Supplementary material for: Varying demands for cognitive control reveals shared neural processes supporting semantic and episodic memory retrieval
Source: Nat Commun. 2021 Apr 9;12:2134. doi: 10.1038/s41467-021-22443-2 (PMC8035200; doi:10.1038/s41467-021-22443-2)
Supplement: Supplementary file 4 — Source Data [file 41467_2021_22443_MOESM4_ESM.xlsx]

## Sheet: Figure 1b
Figure 1b: Behavioral results of the semantic and episodic 3-AFC memory retrieval tasks
Index	Strength	Type	IES	PCR	RT
1	Strong	Semantic	2121.08	92.5	1962
2	Strong	Semantic	1988.86	92.5	1839.7
3	Strong	Semantic	1487.26	95	1412.9
4	Strong	Semantic	1561.4	100	1561.4
5	Strong	Semantic	1842.8	100	1842.8
6	Strong	Semantic	1319.69	97.5	1286.7
7	Strong	Semantic	1785.76	85	1517.9
8	Strong	Semantic	1250.6	100	1250.6
9	Strong	Semantic	1997.9	100	1997.9
10	Strong	Semantic	2600.43	92.5	2405.4
11	Strong	Semantic	1674.5	100	1674.5
12	Strong	Semantic	1896.3	100	1896.3
13	Strong	Semantic	1680.76	92.5	1554.7
14	Strong	Semantic	1547.5	100	1547.5
15	Strong	Semantic	1432	95	1360.4
16	Strong	Semantic	1778.77	97.5	1734.3
17	Strong	Semantic	1177.4	100	1177.4
18	Strong	Semantic	1285.7	100	1285.7
19	Strong	Semantic	1633.64	97.5	1592.8
20	Strong	Semantic	2576.21	95	2447.4
21	Strong	Semantic	2318.4	87.5	2028.6
22	Strong	Semantic	1662.49	92.5	1537.8
23	Strong	Semantic	1408.31	97.5	1373.1
24	Strong	Semantic	1408.32	92.5	1302.7
25	Strong	Semantic	2156.56	90	1940.9
26	Strong	Semantic	1326.05	97.5	1292.9
27	Strong	Semantic	1155.28	97.5	1126.4
28	Strong	Semantic	1610.46	97.5	1570.2
29	Strong	Semantic	2673.14	87.5	2339
30	Strong	Semantic	1703	100	1703
31	Strong	Semantic	1791.14	92.5	1656.8
32	Strong	Semantic	1506.26	97.5	1468.6
33	Strong	Semantic	1863.68	92.5	1723.9
34	Strong	Semantic	1922.36	97.5	1874.3
35	Strong	Semantic	1610.11	95	1529.6
36	Strong	Semantic	1937.62	92.5	1792.3
37	Strong	Semantic	1587.79	95	1508.4
38	Strong	Semantic	2650	100	2650
39	Strong	Semantic	1700.1	100	1700.1
40	Strong	Semantic	1285.8	100	1285.8
41	Strong	Semantic	1594.9	100	1594.9
42	Strong	Semantic	1794.05	92.5	1659.5
43	Strong	Semantic	1811.05	95	1720.5
44	Strong	Semantic	1855.16	95	1762.4
45	Strong	Semantic	1877.5	100	1877.5
46	Strong	Semantic	1802.38	92.5	1667.2
47	Weak	Semantic	2626.71	85	2232.7
48	Weak	Semantic	2407.2	87.5	2106.3
49	Weak	Semantic	1676.21	95	1592.4
50	Weak	Semantic	2156.95	95	2049.1
51	Weak	Semantic	2337.68	95	2220.8
52	Weak	Semantic	1699.89	95	1614.9
53	Weak	Semantic	2024	97.5	1973.4
54	Weak	Semantic	1651.05	95	1568.5
55	Weak	Semantic	2421.44	97.5	2360.9
56	Weak	Semantic	2731.89	92.5	2527
57	Weak	Semantic	1969.67	90	1772.7
58	Weak	Semantic	2678.22	90	2410.4
59	Weak	Semantic	2135.68	95	2028.9
60	Weak	Semantic	1990.05	92.5	1840.8
61	Weak	Semantic	2132.24	85	1812.4
62	Weak	Semantic	2630.88	80	2104.7
63	Weak	Semantic	1525.5	100	1525.5
64	Weak	Semantic	1965.76	85	1670.9
65	Weak	Semantic	1865.47	95	1772.2
66	Weak	Semantic	2777.78	90	2500
67	Weak	Semantic	3125.16	77.5	2422
68	Weak	Semantic	2157.18	85	1833.6
69	Weak	Semantic	1844.74	95	1752.5
70	Weak	Semantic	1864.22	92.5	1724.4
71	Weak	Semantic	2833.88	85	2408.8
72	Weak	Semantic	1552	100	1552
73	Weak	Semantic	1646.84	95	1564.5
74	Weak	Semantic	2203.77	87.5	1928.3
75	Weak	Semantic	2828.67	90	2545.8
76	Weak	Semantic	2165.33	97.5	2111.2
77	Weak	Semantic	2245.14	87.5	1964.5
78	Weak	Semantic	2315.11	90	2083.6
79	Weak	Semantic	2409.84	92.5	2229.1
80	Weak	Semantic	2276.46	87.5	1991.9
81	Weak	Semantic	1987.35	92.5	1838.3
82	Weak	Semantic	2890.59	85	2457
83	Weak	Semantic	2326.44	90	2093.8
84	Weak	Semantic	2432.62	97.5	2371.8
85	Weak	Semantic	2152.21	97.5	2098.4
86	Weak	Semantic	1812.82	97.5	1767.5
87	Weak	Semantic	2034.7	92.5	1882.1
88	Weak	Semantic	2212.65	92.5	2046.7
89	Weak	Semantic	2660.69	87.5	2328.1
90	Weak	Semantic	2197.13	97.5	2142.2
91	Weak	Semantic	2587.14	92.5	2393.1
92	Weak	Semantic	2109.26	95	2003.8
93	Strong	Episodic	1950.74	95	1853.2
94	Strong	Episodic	1593.1	100	1593.1
95	Strong	Episodic	1172.1	100	1172.1
96	Strong	Episodic	1283	100	1283
97	Strong	Episodic	1441.9	100	1441.9
98	Strong	Episodic	1218.9	100	1218.9
99	Strong	Episodic	1399.9	97.5	1364.9
100	Strong	Episodic	1181.2	100	1181.2
101	Strong	Episodic	1598.2	100	1598.2
102	Strong	Episodic	1583	100	1583
103	Strong	Episodic	2285.62	92.5	2114.2
104	Strong	Episodic	2023.1	100	2023.1
105	Strong	Episodic	1266.15	97.5	1234.5
106	Strong	Episodic	1198.8	100	1198.8
107	Strong	Episodic	1351.7	100	1351.7
108	Strong	Episodic	1881.56	90	1693.4
109	Strong	Episodic	1320.8	100	1320.8
110	Strong	Episodic	1150.1	100	1150.1
111	Strong	Episodic	1484.7	100	1484.7
112	Strong	Episodic	1189.3	100	1189.3
113	Strong	Episodic	1206.4	100	1206.4
114	Strong	Episodic	1413	100	1413
115	Strong	Episodic	1578.4	100	1578.4
116	Strong	Episodic	1124.3	100	1124.3
117	Strong	Episodic	2017.08	92.5	1865.8
118	Strong	Episodic	1195.3	100	1195.3
119	Strong	Episodic	1148.6	100	1148.6
120	Strong	Episodic	1652.3	100	1652.3
121	Strong	Episodic	1877.4	100	1877.4
122	Strong	Episodic	1954.77	97.5	1905.9
123	Strong	Episodic	1623.49	97.5	1582.9
124	Strong	Episodic	1443.69	97.5	1407.6
125	Strong	Episodic	1148.4	100	1148.4
126	Strong	Episodic	1878.9	100	1878.9
127	Strong	Episodic	1373.1	100	1373.1
128	Strong	Episodic	1675.5	100	1675.5
129	Strong	Episodic	1332.3	100	1332.3
130	Strong	Episodic	1320.9	100	1320.9
131	Strong	Episodic	1408.7	100	1408.7
132	Strong	Episodic	1298.2	100	1298.2
133	Strong	Episodic	1399.3	100	1399.3
134	Strong	Episodic	1419.3	100	1419.3
135	Strong	Episodic	1436.4	100	1436.4
136	Strong	Episodic	1426.5	100	1426.5
137	Strong	Episodic	1766.5	100	1766.5
138	Strong	Episodic	1574.6	100	1574.6
139	Weak	Episodic	2298.78	90	2068.9
140	Weak	Episodic	2192.32	92.5	2027.9
141	Weak	Episodic	1324.5	100	1324.5
142	Weak	Episodic	1417.6	100	1417.6
143	Weak	Episodic	1500.2	100	1500.2
144	Weak	Episodic	1370	100	1370
145	Weak	Episodic	1368.2	100	1368.2
146	Weak	Episodic	1300.3	100	1300.3
147	Weak	Episodic	1646.2	100	1646.2
148	Weak	Episodic	1591.2	100	1591.2
149	Weak	Episodic	2985.47	75	2239.1
150	Weak	Episodic	1832	100	1832
151	Weak	Episodic	1667.2	100	1667.2
152	Weak	Episodic	1136.5	100	1136.5
153	Weak	Episodic	1680.62	97.5	1638.6
154	Weak	Episodic	1509.5	100	1509.5
155	Weak	Episodic	1372.5	100	1372.5
156	Weak	Episodic	1260.9	100	1260.9
157	Weak	Episodic	1518	100	1518
158	Weak	Episodic	1354.9	100	1354.9
159	Weak	Episodic	1446.2	100	1446.2
160	Weak	Episodic	1644	100	1644
161	Weak	Episodic	1734.87	97.5	1691.5
162	Weak	Episodic	1275.7	100	1275.7
163	Weak	Episodic	1826.87	97.5	1781.2
164	Weak	Episodic	1332	100	1332
165	Weak	Episodic	1284.3	100	1284.3
166	Weak	Episodic	1800.2	100	1800.2
167	Weak	Episodic	2325.89	90	2093.3
168	Weak	Episodic	2022.97	97.5	1972.4
169	Weak	Episodic	1696.5	100	1696.5
170	Weak	Episodic	1465.7	100	1465.7
171	Weak	Episodic	1326.7	100	1326.7
172	Weak	Episodic	2563.89	92.5	2371.6
173	Weak	Episodic	1492.5	100	1492.5
174	Weak	Episodic	1792.5	100	1792.5
175	Weak	Episodic	1413.6	100	1413.6
176	Weak	Episodic	1673.54	97.5	1631.7
177	Weak	Episodic	1468.1	100	1468.1
178	Weak	Episodic	1468.8	100	1468.8
179	Weak	Episodic	1406.2	100	1406.2
180	Weak	Episodic	1524.9	100	1524.9
181	Weak	Episodic	2273.67	90	2046.3
182	Weak	Episodic	1572.9	100	1572.9
183	Weak	Episodic	1755.8	100	1755.8
184	Weak	Episodic	1994.59	92.5	1845

## Sheet: Figure 3b
Figure 3b: Distribution of significant voxels across 7 large-scale brain networks based on the Yeo7-Network parcellation scheme
Index	Network	Contrast	Contrast Type	Voxels	Total Voxels	Percentage
1	VN	Semantic & Episodic, Strong < Weak	Conjunction	0	749	0
2	SMN	Semantic & Episodic, Strong < Weak	Conjunction	0	749	0
3	DAN	Semantic & Episodic, Strong < Weak	Conjunction	27	749	3.6
4	S/VAN	Semantic & Episodic, Strong < Weak	Conjunction	200	749	26.7
5	LN	Semantic & Episodic, Strong < Weak	Conjunction	0	749	0
6	FPN	Semantic & Episodic, Strong < Weak	Conjunction	270	749	36.05
7	DMN	Semantic & Episodic, Strong < Weak	Conjunction	252	749	33.64

## Sheet: Figure 3c
Figure 3c: Semantic task peristimulus timeplot for LIFG/aINS
Index	Subject	Timepoint	Signal	Event
1	1	1	0.0937017	Strong
2	1	1.01	0.110324	Strong
3	1	1.02	0.125821	Strong
4	1	1.03	0.140741	Strong
5	1	1.04	0.155633	Strong
6	1	1.05	0.171044	Strong
7	1	1.06	0.187524	Strong
8	1	1.07	0.205619	Strong
9	1	1.08	0.225878	Strong
10	1	1.09	0.248851	Strong
11	1	1.1	0.275083	Strong
12	1	1.11	0.304837	Strong
13	1	1.12	0.337221	Strong
14	1	1.13	0.371057	Strong
15	1	1.14	0.405165	Strong
16	1	1.15	0.438367	Strong
17	1	1.16	0.469484	Strong
18	1	1.17	0.497337	Strong
19	1	1.18	0.520748	Strong
20	1	1.19	0.538537	Strong
21	1	1.2	0.549526	Strong
22	1	1.21	0.552837	Strong
23	1	1.22	0.548791	Strong
24	1	1.23	0.538011	Strong
25	1	1.24	0.52112	Strong
26	1	1.25	0.498741	Strong
27	1	1.26	0.471494	Strong
28	1	1.27	0.440004	Strong
29	1	1.28	0.404893	Strong
30	1	1.29	0.366783	Strong
31	1	1.3	0.326296	Strong
32	1	1.31	0.284056	Strong
33	1	1.32	0.240685	Strong
34	1	1.33	0.196804	Strong
35	1	1.34	0.153038	Strong
36	1	1.35	0.110007	Strong
37	1	1.36	0.0683353	Strong
38	1	1.37	0.0286447	Strong
39	1	1.38	-0.00844211	Strong
40	1	1.39	-0.0423027	Strong
41	1	1.4	-0.0723146	Strong
42	1	1.41	-0.098018	Strong
43	1	1.42	-0.119605	Strong
44	1	1.43	-0.13743	Strong
45	1	1.44	-0.151847	Strong
46	1	1.45	-0.163211	Strong
47	1	1.46	-0.171878	Strong
48	1	1.47	-0.1782	Strong
49	1	1.48	-0.182534	Strong
50	1	1.49	-0.185233	Strong
51	1	1.5	-0.186652	Strong
52	1	1.51	-0.18723	Strong
53	1	1.52	-0.187742	Strong
54	1	1.53	-0.189045	Strong
55	1	1.54	-0.192	Strong
56	1	1.55	-0.197464	Strong
57	1	1.56	-0.206296	Strong
58	1	1.57	-0.219355	Strong
59	1	1.58	-0.2375	Strong
60	1	1.59	-0.261589	Strong
61	1	1.6	-0.292482	Strong
62	1	1.61	-0.330611	Strong
63	1	1.62	-0.374713	Strong
64	1	1.63	-0.423099	Strong
65	1	1.64	-0.47408	Strong
66	1	1.65	-0.525966	Strong
67	1	1.66	-0.577069	Strong
68	1	1.67	-0.6257	Strong
69	1	1.68	-0.670169	Strong
70	1	1.69	-0.708789	Strong
71	1	1.7	-0.739869	Strong
72	1	1.71	-0.762102	Strong
73	1	1.72	-0.775707	Strong
74	1	1.73	-0.781283	Strong
75	1	1.74	-0.779429	Strong
76	1	1.75	-0.770747	Strong
77	1	1.76	-0.755834	Strong
78	1	1.77	-0.735292	Strong
79	1	1.78	-0.709719	Strong
80	1	1.79	-0.679716	Strong
81	1	1.8	-0.645881	Strong
82	1	1.81	-0.608816	Strong
83	1	1.82	-0.569119	Strong
84	1	1.83	-0.52739	Strong
85	1	1.84	-0.484229	Strong
86	1	1.85	-0.440236	Strong
87	1	1.86	-0.39601	Strong
88	1	1.87	-0.352151	Strong
89	1	1.88	-0.309258	Strong
90	1	1.89	-0.267933	Strong
91	1	1.9	-0.228773	Strong
92	1	1.91	-0.192262	Strong
93	1	1.92	-0.158416	Strong
94	1	1.93	-0.127133	Strong
95	1	1.94	-0.0983111	Strong
96	1	1.95	-0.0718498	Strong
97	1	1.96	-0.0476475	Strong
98	1	1.97	-0.0256026	Strong
99	1	1.98	-0.00561392	Strong
100	1	1.99	0.01242	Strong
101	1	2	0.0286006	Strong
102	1	2.01	0.0431296	Strong
103	1	2.02	0.0566097	Strong
104	1	2.03	0.0697443	Strong
105	1	2.04	0.0832366	Strong
106	1	2.05	0.0977898	Strong
107	1	2.06	0.114107	Strong
108	1	2.07	0.132892	Strong
109	1	2.08	0.154847	Strong
110	1	2.09	0.180676	Strong
111	1	2.1	0.211082	Strong
112	1	2.11	0.246362	Strong
113	1	2.12	0.285186	Strong
114	1	2.13	0.325821	Strong
115	1	2.14	0.36653	Strong
116	1	2.15	0.405579	Strong
117	1	2.16	0.441232	Strong
118	1	2.17	0.471753	Strong
119	1	2.18	0.495409	Strong
120	1	2.19	0.510464	Strong
121	1	2.2	0.515182	Strong
122	1	2.21	0.508301	Strong
123	1	2.22	0.490456	Strong
124	1	2.23	0.462752	Strong
125	1	2.24	0.426297	Strong
126	1	2.25	0.382195	Strong
127	1	2.26	0.331556	Strong
128	1	2.27	0.275484	Strong
129	1	2.28	0.215086	Strong
130	1	2.29	0.151469	Strong
131	1	2.3	0.0857406	Strong
132	1	2.31	0.0190059	Strong
133	1	2.32	-0.047628	Strong
134	1	2.33	-0.113054	Strong
135	1	2.34	-0.176167	Strong
136	1	2.35	-0.235859	Strong
137	1	2.36	-0.291023	Strong
138	1	2.37	-0.340554	Strong
139	1	2.38	-0.383345	Strong
140	1	2.39	-0.418288	Strong
141	1	2.4	-0.444278	Strong
142	1	2.41	-0.460583	Strong
143	1	2.42	-0.467971	Strong
144	1	2.43	-0.467584	Strong
145	1	2.44	-0.460567	Strong
146	1	2.45	-0.448061	Strong
147	1	2.46	-0.43121	Strong
148	1	2.47	-0.411158	Strong
149	1	2.48	-0.389046	Strong
150	1	2.49	-0.366018	Strong
151	1	2.5	-0.343217	Strong
152	1	2.51	-0.321716	Strong
153	1	2.52	-0.302305	Strong
154	1	2.53	-0.285707	Strong
155	1	2.54	-0.27264	Strong
156	1	2.55	-0.263827	Strong
157	1	2.56	-0.259988	Strong
158	1	2.57	-0.261844	Strong
159	1	2.58	-0.270116	Strong
160	1	2.59	-0.285524	Strong
161	1	2.6	-0.308789	Strong
162	1	2.61	-0.340261	Strong
163	1	2.62	-0.378799	Strong
164	1	2.63	-0.422893	Strong
165	1	2.64	-0.471032	Strong
166	1	2.65	-0.521703	Strong
167	1	2.66	-0.573396	Strong
168	1	2.67	-0.624599	Strong
169	1	2.68	-0.673802	Strong
170	1	2.69	-0.719492	Strong
171	1	2.7	-0.76016	Strong
172	1	2.71	-0.79459	Strong
173	1	2.72	-0.822765	Strong
174	1	2.73	-0.844961	Strong
175	1	2.74	-0.861458	Strong
176	1	2.75	-0.872534	Strong
177	1	2.76	-0.878467	Strong
178	1	2.77	-0.879536	Strong
179	1	2.78	-0.876019	Strong
180	1	2.79	-0.868194	Strong
181	1	2.8	-0.85634	Strong
182	1	2.81	-0.840735	Strong
183	1	2.82	-0.821658	Strong
184	1	2.83	-0.799387	Strong
185	1	2.84	-0.774201	Strong
186	1	2.85	-0.746377	Strong
187	1	2.86	-0.716194	Strong
188	1	2.87	-0.683931	Strong
189	1	2.88	-0.649866	Strong
190	1	2.89	-0.614277	Strong
191	1	2.9	-0.577443	Strong
192	1	2.91	-0.539675	Strong
193	1	2.92	-0.501419	Strong
194	1	2.93	-0.463152	Strong
195	1	2.94	-0.425354	Strong
196	1	2.95	-0.388502	Strong
197	1	2.96	-0.353075	Strong
198	1	2.97	-0.319551	Strong
199	1	2.98	-0.288408	Strong
200	1	2.99	-0.260125	Strong
201	1	3	-0.235181	Strong
202	1	3.01	-0.213825	Strong
203	1	3.02	-0.195403	Strong
204	1	3.03	-0.179029	Strong
205	1	3.04	-0.163819	Strong
206	1	3.05	-0.148891	Strong
207	1	3.06	-0.13336	Strong
208	1	3.07	-0.116341	Strong
209	1	3.08	-0.0969522	Strong
210	1	3.09	-0.0743085	Strong
211	1	3.1	-0.0475261	Strong
212	1	3.11	-0.0160949	Strong
213	1	3.12	0.0190013	Strong
214	1	3.13	0.0564049	Strong
215	1	3.14	0.0947585	Strong
216	1	3.15	0.132704	Strong
217	1	3.16	0.168885	Strong
218	1	3.17	0.201944	Strong
219	1	3.18	0.230522	Strong
220	1	3.19	0.253263	Strong
221	1	3.2	0.268808	Strong
222	1	3.21	0.27615	Strong
223	1	3.22	0.275672	Strong
224	1	3.23	0.268108	Strong
225	1	3.24	0.254191	Strong
226	1	3.25	0.234655	Strong
227	1	3.26	0.210233	Strong
228	1	3.27	0.181657	Strong
229	1	3.28	0.149662	Strong
230	1	3.29	0.114981	Strong
231	1	3.3	0.078346	Strong
232	1	3.31	0.0404915	Strong
233	1	3.32	0.00215038	Strong
234	1	3.33	-0.035944	Strong
235	1	3.34	-0.0730584	Strong
236	1	3.35	-0.10846	Strong
237	1	3.36	-0.141414	Strong
238	1	3.37	-0.171189	Strong
239	1	3.38	-0.197051	Strong
240	1	3.39	-0.218267	Strong
241	1	3.4	-0.234103	Strong
242	1	3.41	-0.244084	Strong
243	1	3.42	-0.248768	Strong
244	1	3.43	-0.248971	Strong
245	1	3.44	-0.245509	Strong
246	1	3.45	-0.239197	Strong
247	1	3.46	-0.230852	Strong
248	1	3.47	-0.221289	Strong
249	1	3.48	-0.211324	Strong
250	1	3.49	-0.201773	Strong
251	1	3.5	-0.193452	Strong
252	1	3.51	-0.187031	Strong
253	1	3.52	-0.182594	Strong
254	1	3.53	-0.180083	Strong
255	1	3.54	-0.179435	Strong
256	1	3.55	-0.18059	Strong
257	1	3.56	-0.183487	Strong
258	1	3.57	-0.188067	Strong
259	1	3.58	-0.194268	Strong
260	1	3.59	-0.202029	Strong
261	1	3.6	-0.211291	Strong
262	1	3.61	-0.221965	Strong
263	1	3.62	-0.233853	Strong
264	1	3.63	-0.246732	Strong
265	1	3.64	-0.260376	Strong
266	1	3.65	-0.274562	Strong
267	1	3.66	-0.289065	Strong
268	1	3.67	-0.30366	Strong
269	1	3.68	-0.318122	Strong
270	1	3.69	-0.332228	Strong
271	1	3.7	-0.345752	Strong
272	1	3.71	-0.358493	Strong
273	1	3.72	-0.370339	Strong
274	1	3.73	-0.381199	Strong
275	1	3.74	-0.390985	Strong
276	1	3.75	-0.399605	Strong
277	1	3.76	-0.406972	Strong
278	1	3.77	-0.412995	Strong
279	1	3.78	-0.417583	Strong
280	1	3.79	-0.420649	Strong
281	1	3.8	-0.422102	Strong
282	1	3.81	-0.421852	Strong
283	1	3.82	-0.419809	Strong
284	1	3.83	-0.415885	Strong
285	1	3.84	-0.409988	Strong
286	1	3.85	-0.402031	Strong
287	1	3.86	-0.391922	Strong
288	1	3.87	-0.379572	Strong
289	1	3.88	-0.364892	Strong
290	1	3.89	-0.347792	Strong
291	1	3.9	-0.328182	Strong
292	1	3.91	-0.306089	Strong
293	1	3.92	-0.282011	Strong
294	1	3.93	-0.25656	Strong
295	1	3.94	-0.23035	Strong
296	1	3.95	-0.203995	Strong
297	1	3.96	-0.178108	Strong
298	1	3.97	-0.153303	Strong
299	1	3.98	-0.130193	Strong
300	1	3.99	-0.109392	Strong
301	1	4	-0.0915129	Strong
1	1	1	0.144491	Weak
2	1	1.01	0.150573	Weak
3	1	1.02	0.149788	Weak
4	1	1.03	0.14388	Weak
5	1	1.04	0.134593	Weak
6	1	1.05	0.123668	Weak
7	1	1.06	0.112851	Weak
8	1	1.07	0.103883	Weak
9	1	1.08	0.0985078	Weak
10	1	1.09	0.0984693	Weak
11	1	1.1	0.10551	Weak
12	1	1.11	0.120888	Weak
13	1	1.12	0.143912	Weak
14	1	1.13	0.173408	Weak
15	1	1.14	0.208199	Weak
16	1	1.15	0.247111	Weak
17	1	1.16	0.288966	Weak
18	1	1.17	0.33259	Weak
19	1	1.18	0.376807	Weak
20	1	1.19	0.42044	Weak
21	1	1.2	0.462315	Weak
22	1	1.21	0.50143	Weak
23	1	1.22	0.537484	Weak
24	1	1.23	0.570349	Weak
25	1	1.24	0.599898	Weak
26	1	1.25	0.626004	Weak
27	1	1.26	0.648541	Weak
28	1	1.27	0.66738	Weak
29	1	1.28	0.682396	Weak
30	1	1.29	0.69346	Weak
31	1	1.3	0.700446	Weak
32	1	1.31	0.703226	Weak
33	1	1.32	0.701674	Weak
34	1	1.33	0.695663	Weak
35	1	1.34	0.685065	Weak
36	1	1.35	0.669754	Weak
37	1	1.36	0.649601	Weak
38	1	1.37	0.624481	Weak
39	1	1.38	0.594266	Weak
40	1	1.39	0.558829	Weak
41	1	1.4	0.518043	Weak
42	1	1.41	0.471936	Weak
43	1	1.42	0.421162	Weak
44	1	1.43	0.366527	Weak
45	1	1.44	0.30884	Weak
46	1	1.45	0.24891	Weak
47	1	1.46	0.187544	Weak
48	1	1.47	0.125549	Weak
49	1	1.48	0.0637354	Weak
50	1	1.49	0.00290976	Weak
51	1	1.5	-0.0561195	Weak
52	1	1.51	-0.112645	Weak
53	1	1.52	-0.166363	Weak
54	1	1.53	-0.217071	Weak
55	1	1.54	-0.264565	Weak
56	1	1.55	-0.308642	Weak
57	1	1.56	-0.349099	Weak
58	1	1.57	-0.385734	Weak
59	1	1.58	-0.418343	Weak
60	1	1.59	-0.446723	Weak
61	1	1.6	-0.470672	Weak
62	1	1.61	-0.490103	Weak
63	1	1.62	-0.505407	Weak
64	1	1.63	-0.51709	Weak
65	1	1.64	-0.525658	Weak
66	1	1.65	-0.53162	Weak
67	1	1.66	-0.535482	Weak
68	1	1.67	-0.537751	Weak
69	1	1.68	-0.538934	Weak
70	1	1.69	-0.539539	Weak
71	1	1.7	-0.540071	Weak
72	1	1.71	-0.540907	Weak
73	1	1.72	-0.54189	Weak
74	1	1.73	-0.542733	Weak
75	1	1.74	-0.543149	Weak
76	1	1.75	-0.542852	Weak
77	1	1.76	-0.541552	Weak
78	1	1.77	-0.538963	Weak
79	1	1.78	-0.534798	Weak
80	1	1.79	-0.528769	Weak
81	1	1.8	-0.520589	Weak
82	1	1.81	-0.50997	Weak
83	1	1.82	-0.496626	Weak
84	1	1.83	-0.480268	Weak
85	1	1.84	-0.460609	Weak
86	1	1.85	-0.437362	Weak
87	1	1.86	-0.41024	Weak
88	1	1.87	-0.378955	Weak
89	1	1.88	-0.34322	Weak
90	1	1.89	-0.302747	Weak
91	1	1.9	-0.257249	Weak
92	1	1.91	-0.206658	Weak
93	1	1.92	-0.151776	Weak
94	1	1.93	-0.0936271	Weak
95	1	1.94	-0.0332329	Weak
96	1	1.95	0.0283842	Weak
97	1	1.96	0.0902016	Weak
98	1	1.97	0.151197	Weak
99	1	1.98	0.210348	Weak
100	1	1.99	0.266632	Weak
101	1	2	0.319027	Weak
102	1	2.01	0.366736	Weak
103	1	2.02	0.409858	Weak
104	1	2.03	0.448722	Weak
105	1	2.04	0.483653	Weak
106	1	2.05	0.514977	Weak
107	1	2.06	0.543021	Weak
108	1	2.07	0.568111	Weak
109	1	2.08	0.590572	Weak
110	1	2.09	0.610731	Weak
111	1	2.1	0.628915	Weak
112	1	2.11	0.645468	Weak
113	1	2.12	0.660807	Weak
114	1	2.13	0.675369	Weak
115	1	2.14	0.68959	Weak
116	1	2.15	0.703905	Weak
117	1	2.16	0.71875	Weak
118	1	2.17	0.734562	Weak
119	1	2.18	0.751777	Weak
120	1	2.19	0.77083	Weak
121	1	2.2	0.792157	Weak
122	1	2.21	0.816033	Weak
123	1	2.22	0.842083	Weak
124	1	2.23	0.869769	Weak
125	1	2.24	0.898554	Weak
126	1	2.25	0.927901	Weak
127	1	2.26	0.957274	Weak
128	1	2.27	0.986135	Weak
129	1	2.28	1.01395	Weak
130	1	2.29	1.04017	Weak
131	1	2.3	1.06428	Weak
132	1	2.31	1.08572	Weak
133	1	2.32	1.10397	Weak
134	1	2.33	1.11848	Weak
135	1	2.34	1.12872	Weak
136	1	2.35	1.13416	Weak
137	1	2.36	1.13424	Weak
138	1	2.37	1.12845	Weak
139	1	2.38	1.11624	Weak
140	1	2.39	1.09707	Weak
141	1	2.4	1.07041	Weak
142	1	2.41	1.03591	Weak
143	1	2.42	0.994006	Weak
144	1	2.43	0.945331	Weak
145	1	2.44	0.890509	Weak
146	1	2.45	0.83017	Weak
147	1	2.46	0.764941	Weak
148	1	2.47	0.69545	Weak
149	1	2.48	0.622326	Weak
150	1	2.49	0.546195	Weak
151	1	2.5	0.467688	Weak
152	1	2.51	0.387432	Weak
153	1	2.52	0.306063	Weak
154	1	2.53	0.224215	Weak
155	1	2.54	0.142525	Weak
156	1	2.55	0.0616291	Weak
157	1	2.56	-0.0178383	Weak
158	1	2.57	-0.095241	Weak
159	1	2.58	-0.169943	Weak
160	1	2.59	-0.241309	Weak
161	1	2.6	-0.308704	Weak
162	1	2.61	-0.371579	Weak
163	1	2.62	-0.429739	Weak
164	1	2.63	-0.483076	Weak
165	1	2.64	-0.531483	Weak
166	1	2.65	-0.574852	Weak
167	1	2.66	-0.613075	Weak
168	1	2.67	-0.646045	Weak
169	1	2.68	-0.673653	Weak
170	1	2.69	-0.695793	Weak
171	1	2.7	-0.712356	Weak
172	1	2.71	-0.723323	Weak
173	1	2.72	-0.72902	Weak
174	1	2.73	-0.729863	Weak
175	1	2.74	-0.726267	Weak
176	1	2.75	-0.718647	Weak
177	1	2.76	-0.707418	Weak
178	1	2.77	-0.692995	Weak
179	1	2.78	-0.675793	Weak
180	1	2.79	-0.656227	Weak
181	1	2.8	-0.634712	Weak
182	1	2.81	-0.611662	Weak
183	1	2.82	-0.587494	Weak
184	1	2.83	-0.562621	Weak
185	1	2.84	-0.53746	Weak
186	1	2.85	-0.512424	Weak
187	1	2.86	-0.487929	Weak
188	1	2.87	-0.46439	Weak
189	1	2.88	-0.442223	Weak
190	1	2.89	-0.421841	Weak
191	1	2.9	-0.40366	Weak
192	1	2.91	-0.387934	Weak
193	1	2.92	-0.374277	Weak
194	1	2.93	-0.362141	Weak
195	1	2.94	-0.350979	Weak
196	1	2.95	-0.340242	Weak
197	1	2.96	-0.329383	Weak
198	1	2.97	-0.317856	Weak
199	1	2.98	-0.305111	Weak
200	1	2.99	-0.290603	Weak
201	1	3	-0.273782	Weak
202	1	3.01	-0.254262	Weak
203	1	3.02	-0.232292	Weak
204	1	3.03	-0.208279	Weak
205	1	3.04	-0.182633	Weak
206	1	3.05	-0.155763	Weak
207	1	3.06	-0.128078	Weak
208	1	3.07	-0.0999852	Weak
209	1	3.08	-0.0718943	Weak
210	1	3.09	-0.0442138	Weak
211	1	3.1	-0.0173526	Weak
212	1	3.11	0.00835474	Weak
213	1	3.12	0.0328689	Weak
214	1	3.13	0.0562248	Weak
215	1	3.14	0.0784572	Weak
216	1	3.15	0.0996009	Weak
217	1	3.16	0.119691	Weak
218	1	3.17	0.138761	Weak
219	1	3.18	0.156848	Weak
220	1	3.19	0.173984	Weak
221	1	3.2	0.190206	Weak
222	1	3.21	0.205521	Weak
223	1	3.22	0.219828	Weak
224	1	3.23	0.232997	Weak
225	1	3.24	0.244902	Weak
226	1	3.25	0.255414	Weak
227	1	3.26	0.264404	Weak
228	1	3.27	0.271744	Weak
229	1	3.28	0.277306	Weak
230	1	3.29	0.280962	Weak
231	1	3.3	0.282582	Weak
232	1	3.31	0.28204	Weak
233	1	3.32	0.279205	Weak
234	1	3.33	0.273951	Weak
235	1	3.34	0.266149	Weak
236	1	3.35	0.25567	Weak
237	1	3.36	0.242386	Weak
238	1	3.37	0.226169	Weak
239	1	3.38	0.206891	Weak
240	1	3.39	0.184423	Weak
241	1	3.4	0.158636	Weak
242	1	3.41	0.129511	Weak
243	1	3.42	0.0974595	Weak
244	1	3.43	0.063	Weak
245	1	3.44	0.0266523	Weak
246	1	3.45	-0.0110641	Weak
247	1	3.46	-0.0496297	Weak
248	1	3.47	-0.0885251	Weak
249	1	3.48	-0.127231	Weak
250	1	3.49	-0.165228	Weak
251	1	3.5	-0.201996	Weak
252	1	3.51	-0.237044	Weak
253	1	3.52	-0.269991	Weak
254	1	3.53	-0.300483	Weak
255	1	3.54	-0.328169	Weak
256	1	3.55	-0.352694	Weak
257	1	3.56	-0.373705	Weak
258	1	3.57	-0.39085	Weak
259	1	3.58	-0.403775	Weak
260	1	3.59	-0.412128	Weak
261	1	3.6	-0.415554	Weak
262	1	3.61	-0.413851	Weak
263	1	3.62	-0.407411	Weak
264	1	3.63	-0.396776	Weak
265	1	3.64	-0.38249	Weak
266	1	3.65	-0.365093	Weak
267	1	3.66	-0.345129	Weak
268	1	3.67	-0.32314	Weak
269	1	3.68	-0.299668	Weak
270	1	3.69	-0.275255	Weak
271	1	3.7	-0.250444	Weak
272	1	3.71	-0.225742	Weak
273	1	3.72	-0.201515	Weak
274	1	3.73	-0.178096	Weak
275	1	3.74	-0.155817	Weak
276	1	3.75	-0.135008	Weak
277	1	3.76	-0.116001	Weak
278	1	3.77	-0.0991294	Weak
279	1	3.78	-0.0847235	Weak
280	1	3.79	-0.0731154	Weak
281	1	3.8	-0.0646368	Weak
282	1	3.81	-0.0596195	Weak
283	1	3.82	-0.0583952	Weak
284	1	3.83	-0.0612955	Weak
285	1	3.84	-0.0686523	Weak
286	1	3.85	-0.0807973	Weak
287	1	3.86	-0.0980621	Weak
288	1	3.87	-0.120779	Weak
289	1	3.88	-0.149278	Weak
290	1	3.89	-0.183893	Weak
291	1	3.9	-0.224955	Weak
292	1	3.91	-0.272488	Weak
293	1	3.92	-0.325287	Weak
294	1	3.93	-0.381839	Weak
295	1	3.94	-0.440634	Weak
296	1	3.95	-0.500157	Weak
297	1	3.96	-0.558897	Weak
298	1	3.97	-0.615341	Weak
299	1	3.98	-0.667978	Weak
300	1	3.99	-0.715294	Weak
301	1	4	-0.755778	Weak
603	2	1	-0.325952	Strong
604	2	1.01	-0.34471	Strong
605	2	1.02	-0.354569	Strong
606	2	1.03	-0.356798	Strong
607	2	1.04	-0.352667	Strong
608	2	1.05	-0.343444	Strong
609	2	1.06	-0.330401	Strong
610	2	1.07	-0.314806	Strong
611	2	1.08	-0.29793	Strong
612	2	1.09	-0.281041	Strong
613	2	1.1	-0.26541	Strong
614	2	1.11	-0.252046	Strong
615	2	1.12	-0.240911	Strong
616	2	1.13	-0.231709	Strong
617	2	1.14	-0.224143	Strong
618	2	1.15	-0.217915	Strong
619	2	1.16	-0.212728	Strong
620	2	1.17	-0.208285	Strong
621	2	1.18	-0.204289	Strong
622	2	1.19	-0.200442	Strong
623	2	1.2	-0.196446	Strong
624	2	1.21	-0.192035	Strong
625	2	1.22	-0.187057	Strong
626	2	1.23	-0.18139	Strong
627	2	1.24	-0.174913	Strong
628	2	1.25	-0.167503	Strong
629	2	1.26	-0.159039	Strong
630	2	1.27	-0.149399	Strong
631	2	1.28	-0.138461	Strong
632	2	1.29	-0.126104	Strong
633	2	1.3	-0.112206	Strong
634	2	1.31	-0.0967014	Strong
635	2	1.32	-0.0797527	Strong
636	2	1.33	-0.0615786	Strong
637	2	1.34	-0.0423983	Strong
638	2	1.35	-0.0224305	Strong
639	2	1.36	-0.0018943	Strong
640	2	1.37	0.0189915	Strong
641	2	1.38	0.040008	Strong
642	2	1.39	0.0609363	Strong
643	2	1.4	0.0815574	Strong
644	2	1.41	0.101652	Strong
645	2	1.42	0.121003	Strong
646	2	1.43	0.139389	Strong
647	2	1.44	0.156592	Strong
648	2	1.45	0.172394	Strong
649	2	1.46	0.186575	Strong
650	2	1.47	0.198916	Strong
651	2	1.48	0.209199	Strong
652	2	1.49	0.217205	Strong
653	2	1.5	0.222714	Strong
654	2	1.51	0.225504	Strong
655	2	1.52	0.225333	Strong
656	2	1.53	0.221956	Strong
657	2	1.54	0.215126	Strong
658	2	1.55	0.204599	Strong
659	2	1.56	0.190128	Strong
660	2	1.57	0.171468	Strong
661	2	1.58	0.148374	Strong
662	2	1.59	0.1206	Strong
663	2	1.6	0.0878999	Strong
664	2	1.61	0.0505038	Strong
665	2	1.62	0.0105444	Strong
666	2	1.63	-0.0293704	Strong
667	2	1.64	-0.0666325	Strong
668	2	1.65	-0.098634	Strong
669	2	1.66	-0.122767	Strong
670	2	1.67	-0.136423	Strong
671	2	1.68	-0.136994	Strong
672	2	1.69	-0.121872	Strong
673	2	1.7	-0.0884491	Strong
674	2	1.71	-0.0352901	Strong
675	2	1.72	0.0343496	Strong
676	2	1.73	0.116042	Strong
677	2	1.74	0.205359	Strong
678	2	1.75	0.297871	Strong
679	2	1.76	0.389152	Strong
680	2	1.77	0.474773	Strong
681	2	1.78	0.550305	Strong
682	2	1.79	0.611321	Strong
683	2	1.8	0.653391	Strong
684	2	1.81	0.673274	Strong
685	2	1.82	0.672464	Strong
686	2	1.83	0.653643	Strong
687	2	1.84	0.61949	Strong
688	2	1.85	0.572688	Strong
689	2	1.86	0.515915	Strong
690	2	1.87	0.451854	Strong
691	2	1.88	0.383184	Strong
692	2	1.89	0.312587	Strong
693	2	1.9	0.242742	Strong
694	2	1.91	0.175911	Strong
695	2	1.92	0.112671	Strong
696	2	1.93	0.0531801	Strong
697	2	1.94	-0.00240402	Strong
698	2	1.95	-0.0539238	Strong
699	2	1.96	-0.101221	Strong
700	2	1.97	-0.144139	Strong
701	2	1.98	-0.18252	Strong
702	2	1.99	-0.216205	Strong
703	2	2	-0.245037	Strong
704	2	2.01	-0.268877	Strong
705	2	2.02	-0.287654	Strong
706	2	2.03	-0.301318	Strong
707	2	2.04	-0.309816	Strong
708	2	2.05	-0.313097	Strong
709	2	2.06	-0.311109	Strong
710	2	2.07	-0.303801	Strong
711	2	2.08	-0.291122	Strong
712	2	2.09	-0.273018	Strong
713	2	2.1	-0.24944	Strong
714	2	2.11	-0.220543	Strong
715	2	2.12	-0.187316	Strong
716	2	2.13	-0.150959	Strong
717	2	2.14	-0.112667	Strong
718	2	2.15	-0.0736395	Strong
719	2	2.16	-0.0350735	Strong
720	2	2.17	0.00183343	Strong
721	2	2.18	0.0358834	Strong
722	2	2.19	0.0658789	Strong
723	2	2.2	0.0906221	Strong
724	2	2.21	0.109246	Strong
725	2	2.22	0.122208	Strong
726	2	2.23	0.130295	Strong
727	2	2.24	0.134294	Strong
728	2	2.25	0.134993	Strong
729	2	2.26	0.133179	Strong
730	2	2.27	0.12964	Strong
731	2	2.28	0.125163	Strong
732	2	2.29	0.120536	Strong
733	2	2.3	0.116545	Strong
734	2	2.31	0.113796	Strong
735	2	2.32	0.112159	Strong
736	2	2.33	0.111323	Strong
737	2	2.34	0.110975	Strong
738	2	2.35	0.110804	Strong
739	2	2.36	0.110497	Strong
740	2	2.37	0.109743	Strong
741	2	2.38	0.108229	Strong
742	2	2.39	0.105644	Strong
743	2	2.4	0.101676	Strong
744	2	2.41	0.0960122	Strong
745	2	2.42	0.0883412	Strong
746	2	2.43	0.0783509	Strong
747	2	2.44	0.0657293	Strong
748	2	2.45	0.0501645	Strong
749	2	2.46	0.0313444	Strong
750	2	2.47	0.00895719	Strong
751	2	2.48	-0.0173092	Strong
752	2	2.49	-0.0477667	Strong
753	2	2.5	-0.0827274	Strong
754	2	2.51	-0.12222	Strong
755	2	2.52	-0.165143	Strong
756	2	2.53	-0.210111	Strong
757	2	2.54	-0.255738	Strong
758	2	2.55	-0.30064	Strong
759	2	2.56	-0.343431	Strong
760	2	2.57	-0.382726	Strong
761	2	2.58	-0.417141	Strong
762	2	2.59	-0.445289	Strong
763	2	2.6	-0.465787	Strong
764	2	2.61	-0.477558	Strong
765	2	2.62	-0.480772	Strong
766	2	2.63	-0.475906	Strong
767	2	2.64	-0.463439	Strong
768	2	2.65	-0.44385	Strong
769	2	2.66	-0.417616	Strong
770	2	2.67	-0.385217	Strong
771	2	2.68	-0.34713	Strong
772	2	2.69	-0.303834	Strong
773	2	2.7	-0.255808	Strong
774	2	2.71	-0.20374	Strong
775	2	2.72	-0.149166	Strong
776	2	2.73	-0.0938299	Strong
777	2	2.74	-0.0394767	Strong
778	2	2.75	0.0121483	Strong
779	2	2.76	0.0593001	Strong
780	2	2.77	0.100234	Strong
781	2	2.78	0.133204	Strong
782	2	2.79	0.156466	Strong
783	2	2.8	0.168274	Strong
784	2	2.81	0.167471	Strong
785	2	2.82	0.15525	Strong
786	2	2.83	0.133389	Strong
787	2	2.84	0.103668	Strong
788	2	2.85	0.0678669	Strong
789	2	2.86	0.0277652	Strong
790	2	2.87	-0.0148576	Strong
791	2	2.88	-0.0582219	Strong
792	2	2.89	-0.100548	Strong
793	2	2.9	-0.140057	Strong
794	2	2.91	-0.175353	Strong
795	2	2.92	-0.206586	Strong
796	2	2.93	-0.234288	Strong
797	2	2.94	-0.258991	Strong
798	2	2.95	-0.28123	Strong
799	2	2.96	-0.301537	Strong
800	2	2.97	-0.320445	Strong
801	2	2.98	-0.338487	Strong
802	2	2.99	-0.356197	Strong
803	2	3	-0.374106	Strong
804	2	3.01	-0.392491	Strong
805	2	3.02	-0.410586	Strong
806	2	3.03	-0.42737	Strong
807	2	3.04	-0.44182	Strong
808	2	3.05	-0.452915	Strong
809	2	3.06	-0.459632	Strong
810	2	3.07	-0.460948	Strong
811	2	3.08	-0.455841	Strong
812	2	3.09	-0.443289	Strong
813	2	3.1	-0.422269	Strong
814	2	3.11	-0.392265	Strong
815	2	3.12	-0.354777	Strong
816	2	3.13	-0.311812	Strong
817	2	3.14	-0.265376	Strong
818	2	3.15	-0.217475	Strong
819	2	3.16	-0.170117	Strong
820	2	3.17	-0.125306	Strong
821	2	3.18	-0.0850501	Strong
822	2	3.19	-0.0513549	Strong
823	2	3.2	-0.0262267	Strong
824	2	3.21	-0.0111163	Strong
825	2	3.22	-0.00525129	Strong
826	2	3.23	-0.0073036	Strong
827	2	3.24	-0.0159452	Strong
828	2	3.25	-0.029848	Strong
829	2	3.26	-0.047684	Strong
830	2	3.27	-0.0681251	Strong
831	2	3.28	-0.0898433	Strong
832	2	3.29	-0.111511	Strong
833	2	3.3	-0.131799	Strong
834	2	3.31	-0.149634	Strong
835	2	3.32	-0.164961	Strong
836	2	3.33	-0.177976	Strong
837	2	3.34	-0.188879	Strong
838	2	3.35	-0.197868	Strong
839	2	3.36	-0.205139	Strong
840	2	3.37	-0.210893	Strong
841	2	3.38	-0.215326	Strong
842	2	3.39	-0.218637	Strong
843	2	3.4	-0.221024	Strong
844	2	3.41	-0.222686	Strong
845	2	3.42	-0.223819	Strong
846	2	3.43	-0.224623	Strong
847	2	3.44	-0.225295	Strong
848	2	3.45	-0.226034	Strong
849	2	3.46	-0.227037	Strong
850	2	3.47	-0.228504	Strong
851	2	3.48	-0.230631	Strong
852	2	3.49	-0.233618	Strong
853	2	3.5	-0.237661	Strong
854	2	3.51	-0.242856	Strong
855	2	3.52	-0.248883	Strong
856	2	3.53	-0.255316	Strong
857	2	3.54	-0.261732	Strong
858	2	3.55	-0.267707	Strong
859	2	3.56	-0.272816	Strong
860	2	3.57	-0.276635	Strong
861	2	3.58	-0.27874	Strong
862	2	3.59	-0.278708	Strong
863	2	3.6	-0.276113	Strong
864	2	3.61	-0.270628	Strong
865	2	3.62	-0.262315	Strong
866	2	3.63	-0.251331	Strong
867	2	3.64	-0.237834	Strong
868	2	3.65	-0.221982	Strong
869	2	3.66	-0.203931	Strong
870	2	3.67	-0.183841	Strong
871	2	3.68	-0.161868	Strong
872	2	3.69	-0.138172	Strong
873	2	3.7	-0.112908	Strong
874	2	3.71	-0.0863031	Strong
875	2	3.72	-0.0588535	Strong
876	2	3.73	-0.0311232	Strong
877	2	3.74	-0.00367654	Strong
878	2	3.75	0.0229225	Strong
879	2	3.76	0.0481096	Strong
880	2	3.77	0.0713208	Strong
881	2	3.78	0.0919917	Strong
882	2	3.79	0.109558	Strong
883	2	3.8	0.123456	Strong
884	2	3.81	0.133277	Strong
885	2	3.82	0.139232	Strong
886	2	3.83	0.141689	Strong
887	2	3.84	0.141015	Strong
888	2	3.85	0.137577	Strong
889	2	3.86	0.131743	Strong
890	2	3.87	0.123879	Strong
891	2	3.88	0.114352	Strong
892	2	3.89	0.103531	Strong
893	2	3.9	0.0917819	Strong
894	2	3.91	0.0794721	Strong
895	2	3.92	0.0669688	Strong
896	2	3.93	0.0546393	Strong
897	2	3.94	0.0428508	Strong
898	2	3.95	0.0319705	Strong
899	2	3.96	0.0223655	Strong
900	2	3.97	0.0144031	Strong
901	2	3.98	0.00845047	Strong
902	2	3.99	0.00487482	Strong
903	2	4	0.00404334	Strong
603	2	1	-0.0681331	Weak
604	2	1.01	-0.0189733	Weak
605	2	1.02	0.0329377	Weak
606	2	1.03	0.0863205	Weak
607	2	1.04	0.139896	Weak
608	2	1.05	0.192384	Weak
609	2	1.06	0.242505	Weak
610	2	1.07	0.288981	Weak
611	2	1.08	0.330531	Weak
612	2	1.09	0.365876	Weak
613	2	1.1	0.393737	Weak
614	2	1.11	0.413152	Weak
615	2	1.12	0.424438	Weak
616	2	1.13	0.428228	Weak
617	2	1.14	0.425156	Weak
618	2	1.15	0.415856	Weak
619	2	1.16	0.400962	Weak
620	2	1.17	0.381108	Weak
621	2	1.18	0.356927	Weak
622	2	1.19	0.329054	Weak
623	2	1.2	0.298122	Weak
624	2	1.21	0.264681	Weak
625	2	1.22	0.228942	Weak
626	2	1.23	0.191028	Weak
627	2	1.24	0.151068	Weak
628	2	1.25	0.109185	Weak
629	2	1.26	0.0655066	Weak
630	2	1.27	0.0201572	Weak
631	2	1.28	-0.0267372	Weak
632	2	1.29	-0.0750509	Weak
633	2	1.3	-0.124658	Weak
634	2	1.31	-0.175358	Weak
635	2	1.32	-0.226644	Weak
636	2	1.33	-0.277937	Weak
637	2	1.34	-0.328655	Weak
638	2	1.35	-0.378217	Weak
639	2	1.36	-0.426042	Weak
640	2	1.37	-0.47155	Weak
641	2	1.38	-0.514158	Weak
642	2	1.39	-0.553288	Weak
643	2	1.4	-0.588356	Weak
644	2	1.41	-0.618783	Weak
645	2	1.42	-0.643988	Weak
646	2	1.43	-0.663389	Weak
647	2	1.44	-0.676406	Weak
648	2	1.45	-0.682458	Weak
649	2	1.46	-0.680963	Weak
650	2	1.47	-0.671341	Weak
651	2	1.48	-0.653011	Weak
652	2	1.49	-0.625392	Weak
653	2	1.5	-0.587903	Weak
654	2	1.51	-0.540501	Weak
655	2	1.52	-0.485298	Weak
656	2	1.53	-0.424945	Weak
657	2	1.54	-0.362091	Weak
658	2	1.55	-0.299388	Weak
659	2	1.56	-0.239485	Weak
660	2	1.57	-0.185032	Weak
661	2	1.58	-0.13868	Weak
662	2	1.59	-0.103079	Weak
663	2	1.6	-0.0808799	Weak
664	2	1.61	-0.0739627	Weak
665	2	1.62	-0.0811318	Weak
666	2	1.63	-0.100422	Weak
667	2	1.64	-0.129868	Weak
668	2	1.65	-0.167504	Weak
669	2	1.66	-0.211365	Weak
670	2	1.67	-0.259486	Weak
671	2	1.68	-0.309902	Weak
672	2	1.69	-0.360647	Weak
673	2	1.7	-0.409755	Weak
674	2	1.71	-0.455627	Weak
675	2	1.72	-0.498116	Weak
676	2	1.73	-0.537444	Weak
677	2	1.74	-0.573828	Weak
678	2	1.75	-0.607488	Weak
679	2	1.76	-0.638645	Weak
680	2	1.77	-0.667516	Weak
681	2	1.78	-0.694323	Weak
682	2	1.79	-0.719284	Weak
683	2	1.8	-0.742618	Weak
684	2	1.81	-0.764451	Weak
685	2	1.82	-0.784531	Weak
686	2	1.83	-0.80251	Weak
687	2	1.84	-0.818042	Weak
688	2	1.85	-0.830781	Weak
689	2	1.86	-0.840379	Weak
690	2	1.87	-0.84649	Weak
691	2	1.88	-0.848768	Weak
692	2	1.89	-0.846865	Weak
693	2	1.9	-0.840435	Weak
694	2	1.91	-0.829132	Weak
695	2	1.92	-0.812607	Weak
696	2	1.93	-0.790516	Weak
697	2	1.94	-0.762511	Weak
698	2	1.95	-0.728245	Weak
699	2	1.96	-0.687373	Weak
700	2	1.97	-0.639546	Weak
701	2	1.98	-0.584419	Weak
702	2	1.99	-0.521644	Weak
703	2	2	-0.450875	Weak
704	2	2.01	-0.372182	Weak
705	2	2.02	-0.287294	Weak
706	2	2.03	-0.198359	Weak
707	2	2.04	-0.107522	Weak
708	2	2.05	-0.0169313	Weak
709	2	2.06	0.0712676	Weak
710	2	2.07	0.154928	Weak
711	2	2.08	0.231903	Weak
712	2	2.09	0.300046	Weak
713	2	2.1	0.357212	Weak
714	2	2.11	0.401813	Weak
715	2	2.12	0.434503	Weak
716	2	2.13	0.456498	Weak
717	2	2.14	0.469013	Weak
718	2	2.15	0.473261	Weak
719	2	2.16	0.470457	Weak
720	2	2.17	0.461817	Weak
721	2	2.18	0.448554	Weak
722	2	2.19	0.431884	Weak
723	2	2.2	0.41302	Weak
724	2	2.21	0.392932	Weak
725	2	2.22	0.371605	Weak
726	2	2.23	0.348776	Weak
727	2	2.24	0.324186	Weak
728	2	2.25	0.297573	Weak
729	2	2.26	0.268676	Weak
730	2	2.27	0.237233	Weak
731	2	2.28	0.202983	Weak
732	2	2.29	0.165666	Weak
733	2	2.3	0.12502	Weak
734	2	2.31	0.0809474	Weak
735	2	2.32	0.0340004	Weak
736	2	2.33	-0.0151043	Weak
737	2	2.34	-0.0656506	Weak
738	2	2.35	-0.116922	Weak
739	2	2.36	-0.168203	Weak
740	2	2.37	-0.218778	Weak
741	2	2.38	-0.267929	Weak
742	2	2.39	-0.314941	Weak
743	2	2.4	-0.359098	Weak
744	2	2.41	-0.399684	Weak
745	2	2.42	-0.435982	Weak
746	2	2.43	-0.467276	Weak
747	2	2.44	-0.492851	Weak
748	2	2.45	-0.511989	Weak
749	2	2.46	-0.523976	Weak
750	2	2.47	-0.528094	Weak
751	2	2.48	-0.523628	Weak
752	2	2.49	-0.509862	Weak
753	2	2.5	-0.486079	Weak
754	2	2.51	-0.451989	Weak
755	2	2.52	-0.409007	Weak
756	2	2.53	-0.358974	Weak
757	2	2.54	-0.303729	Weak
758	2	2.55	-0.245114	Weak
759	2	2.56	-0.18497	Weak
760	2	2.57	-0.125136	Weak
761	2	2.58	-0.0674538	Weak
762	2	2.59	-0.0137636	Weak
763	2	2.6	0.0340939	Weak
764	2	2.61	0.0746903	Weak
765	2	2.62	0.108247	Weak
766	2	2.63	0.135396	Weak
767	2	2.64	0.156772	Weak
768	2	2.65	0.173007	Weak
769	2	2.66	0.184734	Weak
770	2	2.67	0.192587	Weak
771	2	2.68	0.197199	Weak
772	2	2.69	0.199203	Weak
773	2	2.7	0.199233	Weak
774	2	2.71	0.197807	Weak
775	2	2.72	0.194996	Weak
776	2	2.73	0.190756	Weak
777	2	2.74	0.185042	Weak
778	2	2.75	0.17781	Weak
779	2	2.76	0.169017	Weak
780	2	2.77	0.158618	Weak
781	2	2.78	0.14657	Weak
782	2	2.79	0.132828	Weak
783	2	2.8	0.117349	Weak
784	2	2.81	0.100148	Weak
785	2	2.82	0.0814841	Weak
786	2	2.83	0.0616749	Weak
787	2	2.84	0.0410386	Weak
788	2	2.85	0.0198932	Weak
789	2	2.86	-0.00144314	Weak
790	2	2.87	-0.0226523	Weak
791	2	2.88	-0.0434162	Weak
792	2	2.89	-0.0634167	Weak
793	2	2.9	-0.0823358	Weak
794	2	2.91	-0.0998552	Weak
795	2	2.92	-0.115657	Weak
796	2	2.93	-0.129423	Weak
797	2	2.94	-0.140835	Weak
798	2	2.95	-0.149575	Weak
799	2	2.96	-0.155325	Weak
800	2	2.97	-0.157766	Weak
801	2	2.98	-0.156581	Weak
802	2	2.99	-0.151452	Weak
803	2	3	-0.14206	Weak
804	2	3.01	-0.128321	Weak
805	2	3.02	-0.111086	Weak
806	2	3.03	-0.0914389	Weak
807	2	3.04	-0.0704637	Weak
808	2	3.05	-0.049245	Weak
809	2	3.06	-0.0288669	Weak
810	2	3.07	-0.0104137	Weak
811	2	3.08	0.00503015	Weak
812	2	3.09	0.0163805	Weak
813	2	3.1	0.0225531	Weak
814	2	3.11	0.0227943	Weak
815	2	3.12	0.0176732	Weak
816	2	3.13	0.00808971	Weak
817	2	3.14	-0.00505636	Weak
818	2	3.15	-0.0208652	Weak
819	2	3.16	-0.038437	Weak
820	2	3.17	-0.0568718	Weak
821	2	3.18	-0.07527	Weak
822	2	3.19	-0.0927316	Weak
823	2	3.2	-0.108357	Weak
824	2	3.21	-0.121479	Weak
825	2	3.22	-0.132366	Weak
826	2	3.23	-0.141519	Weak
827	2	3.24	-0.149438	Weak
828	2	3.25	-0.156624	Weak
829	2	3.26	-0.163577	Weak
830	2	3.27	-0.1708	Weak
831	2	3.28	-0.178792	Weak
832	2	3.29	-0.188054	Weak
833	2	3.3	-0.199088	Weak
834	2	3.31	-0.212256	Weak
835	2	3.32	-0.227371	Weak
836	2	3.33	-0.244111	Weak
837	2	3.34	-0.262151	Weak
838	2	3.35	-0.281167	Weak
839	2	3.36	-0.300835	Weak
840	2	3.37	-0.320831	Weak
841	2	3.38	-0.340831	Weak
842	2	3.39	-0.360511	Weak
843	2	3.4	-0.379546	Weak
844	2	3.41	-0.397614	Weak
845	2	3.42	-0.41439	Weak
846	2	3.43	-0.42955	Weak
847	2	3.44	-0.44277	Weak
848	2	3.45	-0.453726	Weak
849	2	3.46	-0.462094	Weak
850	2	3.47	-0.46755	Weak
851	2	3.48	-0.46977	Weak
852	2	3.49	-0.468431	Weak
853	2	3.5	-0.463207	Weak
854	2	3.51	-0.45395	Weak
855	2	3.52	-0.44121	Weak
856	2	3.53	-0.425713	Weak
857	2	3.54	-0.408182	Weak
858	2	3.55	-0.389344	Weak
859	2	3.56	-0.369922	Weak
860	2	3.57	-0.350643	Weak
861	2	3.58	-0.33223	Weak
862	2	3.59	-0.31541	Weak
863	2	3.6	-0.300907	Weak
864	2	3.61	-0.289291	Weak
865	2	3.62	-0.280508	Weak
866	2	3.63	-0.274353	Weak
867	2	3.64	-0.270615	Weak
868	2	3.65	-0.269089	Weak
869	2	3.66	-0.269566	Weak
870	2	3.67	-0.271837	Weak
871	2	3.68	-0.275696	Weak
872	2	3.69	-0.280934	Weak
873	2	3.7	-0.287344	Weak
874	2	3.71	-0.294764	Weak
875	2	3.72	-0.303215	Weak
876	2	3.73	-0.312763	Weak
877	2	3.74	-0.323477	Weak
878	2	3.75	-0.335422	Weak
879	2	3.76	-0.348667	Weak
880	2	3.77	-0.363279	Weak
881	2	3.78	-0.379323	Weak
882	2	3.79	-0.396869	Weak
883	2	3.8	-0.415981	Weak
884	2	3.81	-0.436641	Weak
885	2	3.82	-0.458473	Weak
886	2	3.83	-0.481015	Weak
887	2	3.84	-0.503805	Weak
888	2	3.85	-0.526382	Weak
889	2	3.86	-0.548282	Weak
890	2	3.87	-0.569044	Weak
891	2	3.88	-0.588206	Weak
892	2	3.89	-0.605305	Weak
893	2	3.9	-0.619879	Weak
894	2	3.91	-0.631467	Weak
895	2	3.92	-0.639605	Weak
896	2	3.93	-0.643833	Weak
897	2	3.94	-0.643687	Weak
898	2	3.95	-0.638705	Weak
899	2	3.96	-0.628426	Weak
900	2	3.97	-0.612387	Weak
901	2	3.98	-0.590126	Weak
902	2	3.99	-0.561181	Weak
903	2	4	-0.525089	Weak
1205	3	1	0.206972	Strong
1206	3	1.01	0.19449	Strong
1207	3	1.02	0.193331	Strong
1208	3	1.03	0.202311	Strong
1209	3	1.04	0.220244	Strong
1210	3	1.05	0.245948	Strong
1211	3	1.06	0.278237	Strong
1212	3	1.07	0.315926	Strong
1213	3	1.08	0.357832	Strong
1214	3	1.09	0.40277	Strong
1215	3	1.1	0.449556	Strong
1216	3	1.11	0.497073	Strong
1217	3	1.12	0.544482	Strong
1218	3	1.13	0.591012	Strong
1219	3	1.14	0.635891	Strong
1220	3	1.15	0.678347	Strong
1221	3	1.16	0.717611	Strong
1222	3	1.17	0.752909	Strong
1223	3	1.18	0.783471	Strong
1224	3	1.19	0.808526	Strong
1225	3	1.2	0.827301	Strong
1226	3	1.21	0.839199	Strong
1227	3	1.22	0.844305	Strong
1228	3	1.23	0.842877	Strong
1229	3	1.24	0.835175	Strong
1230	3	1.25	0.821457	Strong
1231	3	1.26	0.801982	Strong
1232	3	1.27	0.777007	Strong
1233	3	1.28	0.746791	Strong
1234	3	1.29	0.711593	Strong
1235	3	1.3	0.671672	Strong
1236	3	1.31	0.627285	Strong
1237	3	1.32	0.578692	Strong
1238	3	1.33	0.52615	Strong
1239	3	1.34	0.469919	Strong
1240	3	1.35	0.410256	Strong
1241	3	1.36	0.347421	Strong
1242	3	1.37	0.281671	Strong
1243	3	1.38	0.213265	Strong
1244	3	1.39	0.142462	Strong
1245	3	1.4	0.0695204	Strong
1246	3	1.41	-0.00508938	Strong
1247	3	1.42	-0.0800468	Strong
1248	3	1.43	-0.153819	Strong
1249	3	1.44	-0.224874	Strong
1250	3	1.45	-0.291677	Strong
1251	3	1.46	-0.352698	Strong
1252	3	1.47	-0.406403	Strong
1253	3	1.48	-0.451259	Strong
1254	3	1.49	-0.485733	Strong
1255	3	1.5	-0.508293	Strong
1256	3	1.51	-0.517878	Strong
1257	3	1.52	-0.515308	Strong
1258	3	1.53	-0.501878	Strong
1259	3	1.54	-0.478879	Strong
1260	3	1.55	-0.447606	Strong
1261	3	1.56	-0.409352	Strong
1262	3	1.57	-0.365409	Strong
1263	3	1.58	-0.31707	Strong
1264	3	1.59	-0.265628	Strong
1265	3	1.6	-0.212377	Strong
1266	3	1.61	-0.158475	Strong
1267	3	1.62	-0.104538	Strong
1268	3	1.63	-0.0510504	Strong
1269	3	1.64	0.00150611	Strong
1270	3	1.65	0.0526487	Strong
1271	3	1.66	0.101895	Strong
1272	3	1.67	0.148762	Strong
1273	3	1.68	0.192767	Strong
1274	3	1.69	0.233428	Strong
1275	3	1.7	0.270262	Strong
1276	3	1.71	0.302873	Strong
1277	3	1.72	0.331208	Strong
1278	3	1.73	0.355299	Strong
1279	3	1.74	0.37518	Strong
1280	3	1.75	0.390884	Strong
1281	3	1.76	0.402444	Strong
1282	3	1.77	0.409893	Strong
1283	3	1.78	0.413264	Strong
1284	3	1.79	0.412591	Strong
1285	3	1.8	0.407906	Strong
1286	3	1.81	0.399242	Strong
1287	3	1.82	0.386634	Strong
1288	3	1.83	0.370113	Strong
1289	3	1.84	0.349713	Strong
1290	3	1.85	0.325467	Strong
1291	3	1.86	0.297408	Strong
1292	3	1.87	0.265569	Strong
1293	3	1.88	0.229983	Strong
1294	3	1.89	0.190684	Strong
1295	3	1.9	0.147704	Strong
1296	3	1.91	0.101286	Strong
1297	3	1.92	0.0525085	Strong
1298	3	1.93	0.00266006	Strong
1299	3	1.94	-0.0469713	Strong
1300	3	1.95	-0.0950975	Strong
1301	3	1.96	-0.14043	Strong
1302	3	1.97	-0.181681	Strong
1303	3	1.98	-0.217563	Strong
1304	3	1.99	-0.246786	Strong
1305	3	2	-0.268064	Strong
1306	3	2.01	-0.280468	Strong
1307	3	2.02	-0.284521	Strong
1308	3	2.03	-0.281105	Strong
1309	3	2.04	-0.271102	Strong
1310	3	2.05	-0.255394	Strong
1311	3	2.06	-0.234864	Strong
1312	3	2.07	-0.210395	Strong
1313	3	2.08	-0.182869	Strong
1314	3	2.09	-0.153169	Strong
1315	3	2.1	-0.122176	Strong
1316	3	2.11	-0.0906477	Strong
1317	3	2.12	-0.0588373	Strong
1318	3	2.13	-0.026872	Strong
1319	3	2.14	0.00512082	Strong
1320	3	2.15	0.0370137	Strong
1321	3	2.16	0.0686793	Strong
1322	3	2.17	0.0999902	Strong
1323	3	2.18	0.130819	Strong
1324	3	2.19	0.161039	Strong
1325	3	2.2	0.190521	Strong
1326	3	2.21	0.219116	Strong
1327	3	2.22	0.246574	Strong
1328	3	2.23	0.272624	Strong
1329	3	2.24	0.296995	Strong
1330	3	2.25	0.319413	Strong
1331	3	2.26	0.339608	Strong
1332	3	2.27	0.357306	Strong
1333	3	2.28	0.372238	Strong
1334	3	2.29	0.384129	Strong
1335	3	2.3	0.392709	Strong
1336	3	2.31	0.397705	Strong
1337	3	2.32	0.398847	Strong
1338	3	2.33	0.39586	Strong
1339	3	2.34	0.388475	Strong
1340	3	2.35	0.376418	Strong
1341	3	2.36	0.359418	Strong
1342	3	2.37	0.337203	Strong
1343	3	2.38	0.309501	Strong
1344	3	2.39	0.27604	Strong
1345	3	2.4	0.236548	Strong
1346	3	2.41	0.191065	Strong
1347	3	2.42	0.140871	Strong
1348	3	2.43	0.0875623	Strong
1349	3	2.44	0.0327306	Strong
1350	3	2.45	-0.0220305	Strong
1351	3	2.46	-0.0751274	Strong
1352	3	2.47	-0.124967	Strong
1353	3	2.48	-0.169955	Strong
1354	3	2.49	-0.2085	Strong
1355	3	2.5	-0.239006	Strong
1356	3	2.51	-0.260413	Strong
1357	3	2.52	-0.273786	Strong
1358	3	2.53	-0.28072	Strong
1359	3	2.54	-0.282813	Strong
1360	3	2.55	-0.28166	Strong
1361	3	2.56	-0.278859	Strong
1362	3	2.57	-0.276005	Strong
1363	3	2.58	-0.274695	Strong
1364	3	2.59	-0.276526	Strong
1365	3	2.6	-0.283094	Strong
1366	3	2.61	-0.295482	Strong
1367	3	2.62	-0.312716	Strong
1368	3	2.63	-0.333311	Strong
1369	3	2.64	-0.355779	Strong
1370	3	2.65	-0.378635	Strong
1371	3	2.66	-0.400391	Strong
1372	3	2.67	-0.419561	Strong
1373	3	2.68	-0.43466	Strong
1374	3	2.69	-0.444199	Strong
1375	3	2.7	-0.446692	Strong
1376	3	2.71	-0.441086	Strong
1377	3	2.72	-0.428057	Strong
1378	3	2.73	-0.408712	Strong
1379	3	2.74	-0.384159	Strong
1380	3	2.75	-0.355508	Strong
1381	3	2.76	-0.323867	Strong
1382	3	2.77	-0.290344	Strong
1383	3	2.78	-0.256046	Strong
1384	3	2.79	-0.222083	Strong
1385	3	2.8	-0.189563	Strong
1386	3	2.81	-0.159594	Strong
1387	3	2.82	-0.133285	Strong
1388	3	2.83	-0.111743	Strong
1389	3	2.84	-0.0960779	Strong
1390	3	2.85	-0.0873968	Strong
1391	3	2.86	-0.0868084	Strong
1392	3	2.87	-0.095421	Strong
1393	3	2.88	-0.114343	Strong
1394	3	2.89	-0.144683	Strong
1395	3	2.9	-0.187549	Strong
1396	3	2.91	-0.243424	Strong
1397	3	2.92	-0.310292	Strong
1398	3	2.93	-0.385513	Strong
1399	3	2.94	-0.466444	Strong
1400	3	2.95	-0.550445	Strong
1401	3	2.96	-0.634875	Strong
1402	3	2.97	-0.717093	Strong
1403	3	2.98	-0.794457	Strong
1404	3	2.99	-0.864326	Strong
1405	3	3	-0.92406	Strong
1406	3	3.01	-0.971658	Strong
1407	3	3.02	-1.00769	Strong
1408	3	3.03	-1.03335	Strong
1409	3	3.04	-1.04986	Strong
1410	3	3.05	-1.05843	Strong
1411	3	3.06	-1.06025	Strong
1412	3	3.07	-1.05654	Strong
1413	3	3.08	-1.0485	Strong
1414	3	3.09	-1.03735	Strong
1415	3	3.1	-1.02428	Strong
1416	3	3.11	-1.01021	Strong
1417	3	3.12	-0.994875	Strong
1418	3	3.13	-0.977701	Strong
1419	3	3.14	-0.958125	Strong
1420	3	3.15	-0.935581	Strong
1421	3	3.16	-0.909502	Strong
1422	3	3.17	-0.879323	Strong
1423	3	3.18	-0.844477	Strong
1424	3	3.19	-0.8044	Strong
1425	3	3.2	-0.758523	Strong
1426	3	3.21	-0.706532	Strong
1427	3	3.22	-0.649105	Strong
1428	3	3.23	-0.587171	Strong
1429	3	3.24	-0.521659	Strong
1430	3	3.25	-0.453499	Strong
1431	3	3.26	-0.383618	Strong
1432	3	3.27	-0.312946	Strong
1433	3	3.28	-0.242412	Strong
1434	3	3.29	-0.172944	Strong
1435	3	3.3	-0.105472	Strong
1436	3	3.31	-0.040924	Strong
1437	3	3.32	0.0197709	Strong
1438	3	3.33	0.0756838	Strong
1439	3	3.34	0.125886	Strong
1440	3	3.35	0.169448	Strong
1441	3	3.36	0.205442	Strong
1442	3	3.37	0.232938	Strong
1443	3	3.38	0.251008	Strong
1444	3	3.39	0.258723	Strong
1445	3	3.4	0.255154	Strong
1446	3	3.41	0.239879	Strong
1447	3	3.42	0.214507	Strong
1448	3	3.43	0.181155	Strong
1449	3	3.44	0.141938	Strong
1450	3	3.45	0.0989724	Strong
1451	3	3.46	0.0543742	Strong
1452	3	3.47	0.0102596	Strong
1453	3	3.48	-0.0312553	Strong
1454	3	3.49	-0.0680546	Strong
1455	3	3.5	-0.098022	Strong
1456	3	3.51	-0.119587	Strong
1457	3	3.52	-0.13336	Strong
1458	3	3.53	-0.140497	Strong
1459	3	3.54	-0.142155	Strong
1460	3	3.55	-0.139489	Strong
1461	3	3.56	-0.133655	Strong
1462	3	3.57	-0.12581	Strong
1463	3	3.58	-0.117109	Strong
1464	3	3.59	-0.108709	Strong
1465	3	3.6	-0.101766	Strong
1466	3	3.61	-0.0971707	Strong
1467	3	3.62	-0.0947602	Strong
1468	3	3.63	-0.094106	Strong
1469	3	3.64	-0.0947799	Strong
1470	3	3.65	-0.0963538	Strong
1471	3	3.66	-0.0983994	Strong
1472	3	3.67	-0.100489	Strong
1473	3	3.68	-0.102193	Strong
1474	3	3.69	-0.103085	Strong
1475	3	3.7	-0.102736	Strong
1476	3	3.71	-0.100858	Strong
1477	3	3.72	-0.0977247	Strong
1478	3	3.73	-0.0937502	Strong
1479	3	3.74	-0.0893483	Strong
1480	3	3.75	-0.0849328	Strong
1481	3	3.76	-0.0809177	Strong
1482	3	3.77	-0.0777168	Strong
1483	3	3.78	-0.0757441	Strong
1484	3	3.79	-0.0754134	Strong
1485	3	3.8	-0.0771387	Strong
1486	3	3.81	-0.0813339	Strong
1487	3	3.82	-0.0884128	Strong
1488	3	3.83	-0.0987894	Strong
1489	3	3.84	-0.112877	Strong
1490	3	3.85	-0.131091	Strong
1491	3	3.86	-0.153844	Strong
1492	3	3.87	-0.18155	Strong
1493	3	3.88	-0.214623	Strong
1494	3	3.89	-0.253478	Strong
1495	3	3.9	-0.298527	Strong
1496	3	3.91	-0.349721	Strong
1497	3	3.92	-0.405156	Strong
1498	3	3.93	-0.462462	Strong
1499	3	3.94	-0.51927	Strong
1500	3	3.95	-0.573212	Strong
1501	3	3.96	-0.62192	Strong
1502	3	3.97	-0.663024	Strong
1503	3	3.98	-0.694155	Strong
1504	3	3.99	-0.712946	Strong
1505	3	4	-0.717026	Strong
1205	3	1	-0.7141	Weak
1206	3	1.01	-0.720484	Weak
1207	3	1.02	-0.72465	Weak
1208	3	1.03	-0.726568	Weak
1209	3	1.04	-0.726213	Weak
1210	3	1.05	-0.723555	Weak
1211	3	1.06	-0.718568	Weak
1212	3	1.07	-0.711223	Weak
1213	3	1.08	-0.701493	Weak
1214	3	1.09	-0.68935	Weak
1215	3	1.1	-0.674766	Weak
1216	3	1.11	-0.657778	Weak
1217	3	1.12	-0.638681	Weak
1218	3	1.13	-0.617832	Weak
1219	3	1.14	-0.595589	Weak
1220	3	1.15	-0.572313	Weak
1221	3	1.16	-0.548359	Weak
1222	3	1.17	-0.524088	Weak
1223	3	1.18	-0.499857	Weak
1224	3	1.19	-0.476025	Weak
1225	3	1.2	-0.452951	Weak
1226	3	1.21	-0.430906	Weak
1227	3	1.22	-0.40982	Weak
1228	3	1.23	-0.389536	Weak
1229	3	1.24	-0.369897	Weak
1230	3	1.25	-0.350747	Weak
1231	3	1.26	-0.331928	Weak
1232	3	1.27	-0.313284	Weak
1233	3	1.28	-0.294658	Weak
1234	3	1.29	-0.275893	Weak
1235	3	1.3	-0.256832	Weak
1236	3	1.31	-0.237319	Weak
1237	3	1.32	-0.217196	Weak
1238	3	1.33	-0.196307	Weak
1239	3	1.34	-0.174495	Weak
1240	3	1.35	-0.151604	Weak
1241	3	1.36	-0.127476	Weak
1242	3	1.37	-0.101954	Weak
1243	3	1.38	-0.0748823	Weak
1244	3	1.39	-0.0461034	Weak
1245	3	1.4	-0.0154606	Weak
1246	3	1.41	0.0170792	Weak
1247	3	1.42	0.0510537	Weak
1248	3	1.43	0.0858773	Weak
1249	3	1.44	0.120964	Weak
1250	3	1.45	0.155728	Weak
1251	3	1.46	0.189583	Weak
1252	3	1.47	0.221944	Weak
1253	3	1.48	0.252225	Weak
1254	3	1.49	0.279839	Weak
1255	3	1.5	0.304202	Weak
1256	3	1.51	0.324864	Weak
1257	3	1.52	0.341931	Weak
1258	3	1.53	0.355642	Weak
1259	3	1.54	0.366241	Weak
1260	3	1.55	0.373968	Weak
1261	3	1.56	0.379065	Weak
1262	3	1.57	0.381775	Weak
1263	3	1.58	0.382337	Weak
1264	3	1.59	0.380995	Weak
1265	3	1.6	0.377989	Weak
1266	3	1.61	0.373562	Weak
1267	3	1.62	0.367954	Weak
1268	3	1.63	0.361408	Weak
1269	3	1.64	0.354165	Weak
1270	3	1.65	0.346467	Weak
1271	3	1.66	0.338555	Weak
1272	3	1.67	0.330671	Weak
1273	3	1.68	0.323057	Weak
1274	3	1.69	0.315954	Weak
1275	3	1.7	0.309604	Weak
1276	3	1.71	0.304194	Weak
1277	3	1.72	0.299693	Weak
1278	3	1.73	0.296018	Weak
1279	3	1.74	0.293083	Weak
1280	3	1.75	0.290804	Weak
1281	3	1.76	0.289096	Weak
1282	3	1.77	0.287875	Weak
1283	3	1.78	0.287055	Weak
1284	3	1.79	0.286553	Weak
1285	3	1.8	0.286284	Weak
1286	3	1.81	0.286162	Weak
1287	3	1.82	0.286104	Weak
1288	3	1.83	0.286024	Weak
1289	3	1.84	0.285839	Weak
1290	3	1.85	0.285462	Weak
1291	3	1.86	0.284811	Weak
1292	3	1.87	0.283799	Weak
1293	3	1.88	0.282343	Weak
1294	3	1.89	0.280358	Weak
1295	3	1.9	0.277759	Weak
1296	3	1.91	0.274493	Weak
1297	3	1.92	0.27064	Weak
1298	3	1.93	0.266307	Weak
1299	3	1.94	0.261605	Weak
1300	3	1.95	0.256644	Weak
1301	3	1.96	0.251534	Weak
1302	3	1.97	0.246385	Weak
1303	3	1.98	0.241306	Weak
1304	3	1.99	0.236407	Weak
1305	3	2	0.231798	Weak
1306	3	2.01	0.22759	Weak
1307	3	2.02	0.223891	Weak
1308	3	2.03	0.220812	Weak
1309	3	2.04	0.218463	Weak
1310	3	2.05	0.216953	Weak
1311	3	2.06	0.216393	Weak
1312	3	2.07	0.216892	Weak
1313	3	2.08	0.21856	Weak
1314	3	2.09	0.221506	Weak
1315	3	2.1	0.225842	Weak
1316	3	2.11	0.231664	Weak
1317	3	2.12	0.239028	Weak
1318	3	2.13	0.247976	Weak
1319	3	2.14	0.25855	Weak
1320	3	2.15	0.270792	Weak
1321	3	2.16	0.284746	Weak
1322	3	2.17	0.300454	Weak
1323	3	2.18	0.317958	Weak
1324	3	2.19	0.3373	Weak
1325	3	2.2	0.358524	Weak
1326	3	2.21	0.381607	Weak
1327	3	2.22	0.406264	Weak
1328	3	2.23	0.432147	Weak
1329	3	2.24	0.458905	Weak
1330	3	2.25	0.486189	Weak
1331	3	2.26	0.513651	Weak
1332	3	2.27	0.54094	Weak
1333	3	2.28	0.567707	Weak
1334	3	2.29	0.593603	Weak
1335	3	2.3	0.618278	Weak
1336	3	2.31	0.641384	Weak
1337	3	2.32	0.66257	Weak
1338	3	2.33	0.681487	Weak
1339	3	2.34	0.697787	Weak
1340	3	2.35	0.711119	Weak
1341	3	2.36	0.721133	Weak
1342	3	2.37	0.727482	Weak
1343	3	2.38	0.729815	Weak
1344	3	2.39	0.727783	Weak
1345	3	2.4	0.721036	Weak
1346	3	2.41	0.709426	Weak
1347	3	2.42	0.6936	Weak
1348	3	2.43	0.67441	Weak
1349	3	2.44	0.652704	Weak
1350	3	2.45	0.629331	Weak
1351	3	2.46	0.605141	Weak
1352	3	2.47	0.580982	Weak
1353	3	2.48	0.557705	Weak
1354	3	2.49	0.536159	Weak
1355	3	2.5	0.517193	Weak
1356	3	2.51	0.501473	Weak
1357	3	2.52	0.488936	Weak
1358	3	2.53	0.479337	Weak
1359	3	2.54	0.472429	Weak
1360	3	2.55	0.467967	Weak
1361	3	2.56	0.465704	Weak
1362	3	2.57	0.465394	Weak
1363	3	2.58	0.466792	Weak
1364	3	2.59	0.469651	Weak
1365	3	2.6	0.473726	Weak
1366	3	2.61	0.47877	Weak
1367	3	2.62	0.484539	Weak
1368	3	2.63	0.490785	Weak
1369	3	2.64	0.497262	Weak
1370	3	2.65	0.503725	Weak
1371	3	2.66	0.509929	Weak
1372	3	2.67	0.515626	Weak
1373	3	2.68	0.52057	Weak
1374	3	2.69	0.524517	Weak
1375	3	2.7	0.52722	Weak
1376	3	2.71	0.528478	Weak
1377	3	2.72	0.528269	Weak
1378	3	2.73	0.526617	Weak
1379	3	2.74	0.523546	Weak
1380	3	2.75	0.519079	Weak
1381	3	2.76	0.513239	Weak
1382	3	2.77	0.506051	Weak
1383	3	2.78	0.497537	Weak
1384	3	2.79	0.487721	Weak
1385	3	2.8	0.476627	Weak
1386	3	2.81	0.464278	Weak
1387	3	2.82	0.450697	Weak
1388	3	2.83	0.435909	Weak
1389	3	2.84	0.419936	Weak
1390	3	2.85	0.402803	Weak
1391	3	2.86	0.384532	Weak
1392	3	2.87	0.365147	Weak
1393	3	2.88	0.344672	Weak
1394	3	2.89	0.32313	Weak
1395	3	2.9	0.300545	Weak
1396	3	2.91	0.276952	Weak
1397	3	2.92	0.25243	Weak
1398	3	2.93	0.22707	Weak
1399	3	2.94	0.200965	Weak
1400	3	2.95	0.174205	Weak
1401	3	2.96	0.146881	Weak
1402	3	2.97	0.119085	Weak
1403	3	2.98	0.0909072	Weak
1404	3	2.99	0.0624399	Weak
1405	3	3	0.033774	Weak
1406	3	3.01	0.00500073	Weak
1407	3	3.02	-0.0237888	Weak
1408	3	3.03	-0.0525032	Weak
1409	3	3.04	-0.0810514	Weak
1410	3	3.05	-0.109342	Weak
1411	3	3.06	-0.137284	Weak
1412	3	3.07	-0.164786	Weak
1413	3	3.08	-0.191757	Weak
1414	3	3.09	-0.218105	Weak
1415	3	3.1	-0.243739	Weak
1416	3	3.11	-0.268521	Weak
1417	3	3.12	-0.292122	Weak
1418	3	3.13	-0.314164	Weak
1419	3	3.14	-0.33427	Weak
1420	3	3.15	-0.352065	Weak
1421	3	3.16	-0.36717	Weak
1422	3	3.17	-0.37921	Weak
1423	3	3.18	-0.387808	Weak
1424	3	3.19	-0.392586	Weak
1425	3	3.2	-0.393168	Weak
1426	3	3.21	-0.389308	Weak
1427	3	3.22	-0.381281	Weak
1428	3	3.23	-0.369493	Weak
1429	3	3.24	-0.354349	Weak
1430	3	3.25	-0.336254	Weak
1431	3	3.26	-0.315616	Weak
1432	3	3.27	-0.292839	Weak
1433	3	3.28	-0.26833	Weak
1434	3	3.29	-0.242493	Weak
1435	3	3.3	-0.215735	Weak
1436	3	3.31	-0.188461	Weak
1437	3	3.32	-0.161077	Weak
1438	3	3.33	-0.13399	Weak
1439	3	3.34	-0.107603	Weak
1440	3	3.35	-0.0823241	Weak
1441	3	3.36	-0.0585579	Weak
1442	3	3.37	-0.0367104	Weak
1443	3	3.38	-0.0171872	Weak
1444	3	3.39	-0.000394076	Weak
1445	3	3.4	0.0132632	Weak
1446	3	3.41	0.023519	Weak
1447	3	3.42	0.0306677	Weak
1448	3	3.43	0.0351435	Weak
1449	3	3.44	0.0373807	Weak
1450	3	3.45	0.0378139	Weak
1451	3	3.46	0.0368772	Weak
1452	3	3.47	0.035005	Weak
1453	3	3.48	0.0326316	Weak
1454	3	3.49	0.0301915	Weak
1455	3	3.5	0.0281188	Weak
1456	3	3.51	0.0267557	Weak
1457	3	3.52	0.0260752	Weak
1458	3	3.53	0.025958	Weak
1459	3	3.54	0.0262847	Weak
1460	3	3.55	0.026936	Weak
1461	3	3.56	0.0277927	Weak
1462	3	3.57	0.0287354	Weak
1463	3	3.58	0.0296448	Weak
1464	3	3.59	0.0304017	Weak
1465	3	3.6	0.0308867	Weak
1466	3	3.61	0.0309806	Weak
1467	3	3.62	0.0305639	Weak
1468	3	3.63	0.0295175	Weak
1469	3	3.64	0.027722	Weak
1470	3	3.65	0.0250582	Weak
1471	3	3.66	0.0214066	Weak
1472	3	3.67	0.016648	Weak
1473	3	3.68	0.0106632	Weak
1474	3	3.69	0.00333277	Weak
1475	3	3.7	-0.00546257	Weak
1476	3	3.71	-0.0157973	Weak
1477	3	3.72	-0.0275664	Weak
1478	3	3.73	-0.0406201	Weak
1479	3	3.74	-0.0548088	Weak
1480	3	3.75	-0.0699825	Weak
1481	3	3.76	-0.0859915	Weak
1482	3	3.77	-0.102686	Weak
1483	3	3.78	-0.119917	Weak
1484	3	3.79	-0.137533	Weak
1485	3	3.8	-0.155385	Weak
1486	3	3.81	-0.173325	Weak
1487	3	3.82	-0.1912	Weak
1488	3	3.83	-0.208863	Weak
1489	3	3.84	-0.226163	Weak
1490	3	3.85	-0.24295	Weak
1491	3	3.86	-0.259074	Weak
1492	3	3.87	-0.274387	Weak
1493	3	3.88	-0.288737	Weak
1494	3	3.89	-0.301976	Weak
1495	3	3.9	-0.313953	Weak
1496	3	3.91	-0.324559	Weak
1497	3	3.92	-0.333849	Weak
1498	3	3.93	-0.341914	Weak
1499	3	3.94	-0.348851	Weak
1500	3	3.95	-0.354752	Weak
1501	3	3.96	-0.359712	Weak
1502	3	3.97	-0.363824	Weak
1503	3	3.98	-0.367183	Weak
1504	3	3.99	-0.369883	Weak
1505	3	4	-0.372017	Weak
1807	4	1	-0.534613	Strong
1808	4	1.01	-0.535655	Strong
1809	4	1.02	-0.53559	Strong
1810	4	1.03	-0.534261	Strong
1811	4	1.04	-0.531513	Strong
1812	4	1.05	-0.527189	Strong
1813	4	1.06	-0.521135	Strong
1814	4	1.07	-0.513193	Strong
1815	4	1.08	-0.503209	Strong
1816	4	1.09	-0.491027	Strong
1817	4	1.1	-0.476491	Strong
1818	4	1.11	-0.459503	Strong
1819	4	1.12	-0.440202	Strong
1820	4	1.13	-0.418787	Strong
1821	4	1.14	-0.395452	Strong
1822	4	1.15	-0.370397	Strong
1823	4	1.16	-0.343818	Strong
1824	4	1.17	-0.315912	Strong
1825	4	1.18	-0.286877	Strong
1826	4	1.19	-0.25691	Strong
1827	4	1.2	-0.226208	Strong
1828	4	1.21	-0.194969	Strong
1829	4	1.22	-0.163389	Strong
1830	4	1.23	-0.131666	Strong
1831	4	1.24	-0.0999968	Strong
1832	4	1.25	-0.0685792	Strong
1833	4	1.26	-0.0376102	Strong
1834	4	1.27	-0.00728704	Strong
1835	4	1.28	0.022193	Strong
1836	4	1.29	0.0506328	Strong
1837	4	1.3	0.077835	Strong
1838	4	1.31	0.103646	Strong
1839	4	1.32	0.12809	Strong
1840	4	1.33	0.151233	Strong
1841	4	1.34	0.173141	Strong
1842	4	1.35	0.193883	Strong
1843	4	1.36	0.213524	Strong
1844	4	1.37	0.232133	Strong
1845	4	1.38	0.249775	Strong
1846	4	1.39	0.266517	Strong
1847	4	1.4	0.282428	Strong
1848	4	1.41	0.297562	Strong
1849	4	1.42	0.311938	Strong
1850	4	1.43	0.325559	Strong
1851	4	1.44	0.338433	Strong
1852	4	1.45	0.350565	Strong
1853	4	1.46	0.361961	Strong
1854	4	1.47	0.372627	Strong
1855	4	1.48	0.382569	Strong
1856	4	1.49	0.391793	Strong
1857	4	1.5	0.400304	Strong
1858	4	1.51	0.40811	Strong
1859	4	1.52	0.415215	Strong
1860	4	1.53	0.421625	Strong
1861	4	1.54	0.427347	Strong
1862	4	1.55	0.432386	Strong
1863	4	1.56	0.436749	Strong
1864	4	1.57	0.44044	Strong
1865	4	1.58	0.443467	Strong
1866	4	1.59	0.445835	Strong
1867	4	1.6	0.447549	Strong
1868	4	1.61	0.448619	Strong
1869	4	1.62	0.449059	Strong
1870	4	1.63	0.448888	Strong
1871	4	1.64	0.448125	Strong
1872	4	1.65	0.446786	Strong
1873	4	1.66	0.444891	Strong
1874	4	1.67	0.442457	Strong
1875	4	1.68	0.439502	Strong
1876	4	1.69	0.436044	Strong
1877	4	1.7	0.432102	Strong
1878	4	1.71	0.427699	Strong
1879	4	1.72	0.422879	Strong
1880	4	1.73	0.417691	Strong
1881	4	1.74	0.412187	Strong
1882	4	1.75	0.406415	Strong
1883	4	1.76	0.400425	Strong
1884	4	1.77	0.394267	Strong
1885	4	1.78	0.38799	Strong
1886	4	1.79	0.381645	Strong
1887	4	1.8	0.375281	Strong
1888	4	1.81	0.368899	Strong
1889	4	1.82	0.362306	Strong
1890	4	1.83	0.355257	Strong
1891	4	1.84	0.347512	Strong
1892	4	1.85	0.338827	Strong
1893	4	1.86	0.32896	Strong
1894	4	1.87	0.317668	Strong
1895	4	1.88	0.304708	Strong
1896	4	1.89	0.289838	Strong
1897	4	1.9	0.272815	Strong
1898	4	1.91	0.253488	Strong
1899	4	1.92	0.232069	Strong
1900	4	1.93	0.208862	Strong
1901	4	1.94	0.18417	Strong
1902	4	1.95	0.158298	Strong
1903	4	1.96	0.13155	Strong
1904	4	1.97	0.104227	Strong
1905	4	1.98	0.0766359	Strong
1906	4	1.99	0.0490786	Strong
1907	4	2	0.0218591	Strong
1908	4	2.01	-0.00471874	Strong
1909	4	2.02	-0.0303513	Strong
1910	4	2.03	-0.0547348	Strong
1911	4	2.04	-0.0775655	Strong
1912	4	2.05	-0.0985399	Strong
1913	4	2.06	-0.117354	Strong
1914	4	2.07	-0.133704	Strong
1915	4	2.08	-0.147287	Strong
1916	4	2.09	-0.157799	Strong
1917	4	2.1	-0.164935	Strong
1918	4	2.11	-0.168486	Strong
1919	4	2.12	-0.168611	Strong
1920	4	2.13	-0.165562	Strong
1921	4	2.14	-0.159592	Strong
1922	4	2.15	-0.150955	Strong
1923	4	2.16	-0.139902	Strong
1924	4	2.17	-0.126687	Strong
1925	4	2.18	-0.111561	Strong
1926	4	2.19	-0.0947786	Strong
1927	4	2.2	-0.0765911	Strong
1928	4	2.21	-0.0572516	Strong
1929	4	2.22	-0.0370127	Strong
1930	4	2.23	-0.0161271	Strong
1931	4	2.24	0.00515248	Strong
1932	4	2.25	0.0265734	Strong
1933	4	2.26	0.0478831	Strong
1934	4	2.27	0.0688288	Strong
1935	4	2.28	0.0891579	Strong
1936	4	2.29	0.108618	Strong
1937	4	2.3	0.126955	Strong
1938	4	2.31	0.143968	Strong
1939	4	2.32	0.159651	Strong
1940	4	2.33	0.174049	Strong
1941	4	2.34	0.187206	Strong
1942	4	2.35	0.199167	Strong
1943	4	2.36	0.209977	Strong
1944	4	2.37	0.21968	Strong
1945	4	2.38	0.228321	Strong
1946	4	2.39	0.235946	Strong
1947	4	2.4	0.242598	Strong
1948	4	2.41	0.248325	Strong
1949	4	2.42	0.253186	Strong
1950	4	2.43	0.257244	Strong
1951	4	2.44	0.260562	Strong
1952	4	2.45	0.263201	Strong
1953	4	2.46	0.265224	Strong
1954	4	2.47	0.266693	Strong
1955	4	2.48	0.26767	Strong
1956	4	2.49	0.268219	Strong
1957	4	2.5	0.2684	Strong
1958	4	2.51	0.268277	Strong
1959	4	2.52	0.267911	Strong
1960	4	2.53	0.267366	Strong
1961	4	2.54	0.266703	Strong
1962	4	2.55	0.265985	Strong
1963	4	2.56	0.265274	Strong
1964	4	2.57	0.264632	Strong
1965	4	2.58	0.264122	Strong
1966	4	2.59	0.263806	Strong
1967	4	2.6	0.263746	Strong
1968	4	2.61	0.26394	Strong
1969	4	2.62	0.264125	Strong
1970	4	2.63	0.263974	Strong
1971	4	2.64	0.263157	Strong
1972	4	2.65	0.261348	Strong
1973	4	2.66	0.258219	Strong
1974	4	2.67	0.253442	Strong
1975	4	2.68	0.24669	Strong
1976	4	2.69	0.237634	Strong
1977	4	2.7	0.225947	Strong
1978	4	2.71	0.211464	Strong
1979	4	2.72	0.194672	Strong
1980	4	2.73	0.176222	Strong
1981	4	2.74	0.156764	Strong
1982	4	2.75	0.136949	Strong
1983	4	2.76	0.117426	Strong
1984	4	2.77	0.0988463	Strong
1985	4	2.78	0.08186	Strong
1986	4	2.79	0.0671176	Strong
1987	4	2.8	0.0552692	Strong
1988	4	2.81	0.0467573	Strong
1989	4	2.82	0.0411921	Strong
1990	4	2.83	0.0379758	Strong
1991	4	2.84	0.0365108	Strong
1992	4	2.85	0.0361992	Strong
1993	4	2.86	0.0364433	Strong
1994	4	2.87	0.0366454	Strong
1995	4	2.88	0.0362077	Strong
1996	4	2.89	0.0345325	Strong
1997	4	2.9	0.031022	Strong
1998	4	2.91	0.0252107	Strong
[truncated: 25,694 more rows]

## Sheet: Figure 3d
Figure 3d: Episodic task peristimulus timeplot for LIFG/aINS
Index	Subject	Timepoint	Signal	Event
1	1	1	0.0498326	Strong
2	1	1.01	0.0232201	Strong
3	1	1.02	-0.00989384	Strong
4	1	1.03	-0.0479157	Strong
5	1	1.04	-0.089252	Strong
6	1	1.05	-0.132309	Strong
7	1	1.06	-0.175494	Strong
8	1	1.07	-0.217213	Strong
9	1	1.08	-0.255873	Strong
10	1	1.09	-0.28988	Strong
11	1	1.1	-0.317641	Strong
12	1	1.11	-0.337899	Strong
13	1	1.12	-0.350748	Strong
14	1	1.13	-0.356617	Strong
15	1	1.14	-0.355938	Strong
16	1	1.15	-0.34914	Strong
17	1	1.16	-0.336653	Strong
18	1	1.17	-0.318908	Strong
19	1	1.18	-0.296334	Strong
20	1	1.19	-0.269363	Strong
21	1	1.2	-0.238424	Strong
22	1	1.21	-0.203954	Strong
23	1	1.22	-0.166411	Strong
24	1	1.23	-0.126261	Strong
25	1	1.24	-0.0839683	Strong
26	1	1.25	-0.0399982	Strong
27	1	1.26	0.00518422	Strong
28	1	1.27	0.051114	Strong
29	1	1.28	0.0973262	Strong
30	1	1.29	0.143356	Strong
31	1	1.3	0.188738	Strong
32	1	1.31	0.233007	Strong
33	1	1.32	0.275698	Strong
34	1	1.33	0.316347	Strong
35	1	1.34	0.354488	Strong
36	1	1.35	0.389657	Strong
37	1	1.36	0.421388	Strong
38	1	1.37	0.449216	Strong
39	1	1.38	0.472676	Strong
40	1	1.39	0.491304	Strong
41	1	1.4	0.504634	Strong
42	1	1.41	0.51228	Strong
43	1	1.42	0.514176	Strong
44	1	1.43	0.510332	Strong
45	1	1.44	0.50076	Strong
46	1	1.45	0.485472	Strong
47	1	1.46	0.46448	Strong
48	1	1.47	0.437795	Strong
49	1	1.48	0.405429	Strong
50	1	1.49	0.367393	Strong
51	1	1.5	0.3237	Strong
52	1	1.51	0.274611	Strong
53	1	1.52	0.221396	Strong
54	1	1.53	0.165574	Strong
55	1	1.54	0.108662	Strong
56	1	1.55	0.0521821	Strong
57	1	1.56	-0.00234798	Strong
58	1	1.57	-0.0534087	Strong
59	1	1.58	-0.0994808	Strong
60	1	1.59	-0.139045	Strong
61	1	1.6	-0.170582	Strong
62	1	1.61	-0.192956	Strong
63	1	1.62	-0.206567	Strong
64	1	1.63	-0.212197	Strong
65	1	1.64	-0.210629	Strong
66	1	1.65	-0.202645	Strong
67	1	1.66	-0.189028	Strong
68	1	1.67	-0.170562	Strong
69	1	1.68	-0.148028	Strong
70	1	1.69	-0.12221	Strong
71	1	1.7	-0.0938898	Strong
72	1	1.71	-0.0637991	Strong
73	1	1.72	-0.0324617	Strong
74	1	1.73	-0.000349835	Strong
75	1	1.74	0.0320641	Strong
76	1	1.75	0.064308	Strong
77	1	1.76	0.0959094	Strong
78	1	1.77	0.126396	Strong
79	1	1.78	0.155296	Strong
80	1	1.79	0.182136	Strong
81	1	1.8	0.206445	Strong
82	1	1.81	0.22775	Strong
83	1	1.82	0.245579	Strong
84	1	1.83	0.259459	Strong
85	1	1.84	0.268919	Strong
86	1	1.85	0.273486	Strong
87	1	1.86	0.272687	Strong
88	1	1.87	0.266051	Strong
89	1	1.88	0.253105	Strong
90	1	1.89	0.233376	Strong
91	1	1.9	0.206394	Strong
92	1	1.91	0.172019	Strong
93	1	1.92	0.131454	Strong
94	1	1.93	0.0862355	Strong
95	1	1.94	0.0378995	Strong
96	1	1.95	-0.0120172	Strong
97	1	1.96	-0.0619784	Strong
98	1	1.97	-0.110447	Strong
99	1	1.98	-0.155888	Strong
100	1	1.99	-0.196763	Strong
101	1	2	-0.231537	Strong
102	1	2.01	-0.259052	Strong
103	1	2.02	-0.279669	Strong
104	1	2.03	-0.294127	Strong
105	1	2.04	-0.303167	Strong
106	1	2.05	-0.307529	Strong
107	1	2.06	-0.307952	Strong
108	1	2.07	-0.305175	Strong
109	1	2.08	-0.29994	Strong
110	1	2.09	-0.292986	Strong
111	1	2.1	-0.285052	Strong
112	1	2.11	-0.276747	Strong
113	1	2.12	-0.268152	Strong
114	1	2.13	-0.259216	Strong
115	1	2.14	-0.249889	Strong
116	1	2.15	-0.24012	Strong
117	1	2.16	-0.229858	Strong
118	1	2.17	-0.219053	Strong
119	1	2.18	-0.207655	Strong
120	1	2.19	-0.195612	Strong
121	1	2.2	-0.182874	Strong
122	1	2.21	-0.169425	Strong
123	1	2.22	-0.155392	Strong
124	1	2.23	-0.140934	Strong
125	1	2.24	-0.126212	Strong
126	1	2.25	-0.111387	Strong
127	1	2.26	-0.0966192	Strong
128	1	2.27	-0.0820696	Strong
129	1	2.28	-0.0678985	Strong
130	1	2.29	-0.0542666	Strong
131	1	2.3	-0.0413346	Strong
132	1	2.31	-0.029263	Strong
133	1	2.32	-0.0182124	Strong
134	1	2.33	-0.00834337	Strong
135	1	2.34	0.000183392	Strong
136	1	2.35	0.00720731	Strong
137	1	2.36	0.0125678	Strong
138	1	2.37	0.0161042	Strong
139	1	2.38	0.017656	Strong
140	1	2.39	0.0170625	Strong
141	1	2.4	0.0141632	Strong
142	1	2.41	0.00881737	Strong
143	1	2.42	0.000964701	Strong
144	1	2.43	-0.00943526	Strong
145	1	2.44	-0.0224229	Strong
146	1	2.45	-0.0380387	Strong
147	1	2.46	-0.0563229	Strong
148	1	2.47	-0.0773161	Strong
149	1	2.48	-0.101059	Strong
150	1	2.49	-0.127591	Strong
151	1	2.5	-0.156953	Strong
152	1	2.51	-0.188956	Strong
153	1	2.52	-0.22249	Strong
154	1	2.53	-0.256214	Strong
155	1	2.54	-0.288789	Strong
156	1	2.55	-0.318875	Strong
157	1	2.56	-0.345132	Strong
158	1	2.57	-0.36622	Strong
159	1	2.58	-0.3808	Strong
160	1	2.59	-0.38753	Strong
161	1	2.6	-0.385072	Strong
162	1	2.61	-0.372565	Strong
163	1	2.62	-0.351067	Strong
164	1	2.63	-0.322113	Strong
165	1	2.64	-0.287242	Strong
166	1	2.65	-0.24799	Strong
167	1	2.66	-0.205894	Strong
168	1	2.67	-0.16249	Strong
169	1	2.68	-0.119316	Strong
170	1	2.69	-0.0779092	Strong
171	1	2.7	-0.0398056	Strong
172	1	2.71	-0.00626471	Strong
173	1	2.72	0.0225642	Strong
174	1	2.73	0.0468097	Strong
175	1	2.74	0.0666002	Strong
176	1	2.75	0.0820641	Strong
177	1	2.76	0.09333	Strong
178	1	2.77	0.100526	Strong
179	1	2.78	0.103782	Strong
180	1	2.79	0.103224	Strong
181	1	2.8	0.0989823	Strong
182	1	2.81	0.0911848	Strong
183	1	2.82	0.0799601	Strong
184	1	2.83	0.0654365	Strong
185	1	2.84	0.0477426	Strong
186	1	2.85	0.0270067	Strong
187	1	2.86	0.0033575	Strong
188	1	2.87	-0.0230767	Strong
189	1	2.88	-0.0521674	Strong
190	1	2.89	-0.0837862	Strong
191	1	2.9	-0.117805	Strong
192	1	2.91	-0.153955	Strong
193	1	2.92	-0.191417	Strong
194	1	2.93	-0.22923	Strong
195	1	2.94	-0.266434	Strong
196	1	2.95	-0.302069	Strong
197	1	2.96	-0.335174	Strong
198	1	2.97	-0.364791	Strong
199	1	2.98	-0.389958	Strong
200	1	2.99	-0.409716	Strong
201	1	3	-0.423104	Strong
202	1	3.01	-0.429488	Strong
203	1	3.02	-0.429531	Strong
204	1	3.03	-0.424221	Strong
205	1	3.04	-0.414546	Strong
206	1	3.05	-0.401495	Strong
207	1	3.06	-0.386056	Strong
208	1	3.07	-0.369217	Strong
209	1	3.08	-0.351966	Strong
210	1	3.09	-0.335293	Strong
211	1	3.1	-0.320185	Strong
212	1	3.11	-0.307365	Strong
213	1	3.12	-0.296497	Strong
214	1	3.13	-0.286979	Strong
215	1	3.14	-0.27821	Strong
216	1	3.15	-0.269588	Strong
217	1	3.16	-0.260512	Strong
218	1	3.17	-0.25038	Strong
219	1	3.18	-0.238591	Strong
220	1	3.19	-0.224543	Strong
221	1	3.2	-0.207635	Strong
222	1	3.21	-0.187444	Strong
223	1	3.22	-0.164266	Strong
224	1	3.23	-0.138578	Strong
225	1	3.24	-0.110853	Strong
226	1	3.25	-0.0815685	Strong
227	1	3.26	-0.0511985	Strong
228	1	3.27	-0.0202187	Strong
229	1	3.28	0.0108955	Strong
230	1	3.29	0.0416688	Strong
231	1	3.3	0.0716258	Strong
232	1	3.31	0.100291	Strong
233	1	3.32	0.127189	Strong
234	1	3.33	0.151845	Strong
235	1	3.34	0.173783	Strong
236	1	3.35	0.192528	Strong
237	1	3.36	0.207605	Strong
238	1	3.37	0.218538	Strong
239	1	3.38	0.224851	Strong
240	1	3.39	0.22607	Strong
241	1	3.4	0.221719	Strong
242	1	3.41	0.21153	Strong
243	1	3.42	0.196058	Strong
244	1	3.43	0.176067	Strong
245	1	3.44	0.152321	Strong
246	1	3.45	0.125583	Strong
247	1	3.46	0.0966155	Strong
248	1	3.47	0.0661821	Strong
249	1	3.48	0.0350461	Strong
250	1	3.49	0.00397077	Strong
251	1	3.5	-0.0262807	Strong
252	1	3.51	-0.055072	Strong
253	1	3.52	-0.0822735	Strong
254	1	3.53	-0.107883	Strong
255	1	3.54	-0.131897	Strong
256	1	3.55	-0.154314	Strong
257	1	3.56	-0.17513	Strong
258	1	3.57	-0.194344	Strong
259	1	3.58	-0.211952	Strong
260	1	3.59	-0.227952	Strong
261	1	3.6	-0.242341	Strong
262	1	3.61	-0.255143	Strong
263	1	3.62	-0.266482	Strong
264	1	3.63	-0.27651	Strong
265	1	3.64	-0.285376	Strong
266	1	3.65	-0.293231	Strong
267	1	3.66	-0.300227	Strong
268	1	3.67	-0.306514	Strong
269	1	3.68	-0.312243	Strong
270	1	3.69	-0.317563	Strong
271	1	3.7	-0.322627	Strong
272	1	3.71	-0.327535	Strong
273	1	3.72	-0.332187	Strong
274	1	3.73	-0.336434	Strong
275	1	3.74	-0.340127	Strong
276	1	3.75	-0.343115	Strong
277	1	3.76	-0.34525	Strong
278	1	3.77	-0.346382	Strong
279	1	3.78	-0.346362	Strong
280	1	3.79	-0.345039	Strong
281	1	3.8	-0.342265	Strong
282	1	3.81	-0.337891	Strong
283	1	3.82	-0.331766	Strong
284	1	3.83	-0.323741	Strong
285	1	3.84	-0.313667	Strong
286	1	3.85	-0.301394	Strong
287	1	3.86	-0.286773	Strong
288	1	3.87	-0.269654	Strong
289	1	3.88	-0.249888	Strong
290	1	3.89	-0.227326	Strong
291	1	3.9	-0.201818	Strong
292	1	3.91	-0.17344	Strong
293	1	3.92	-0.143177	Strong
294	1	3.93	-0.112237	Strong
295	1	3.94	-0.0818301	Strong
296	1	3.95	-0.0531662	Strong
297	1	3.96	-0.0274545	Strong
298	1	3.97	-0.00590473	Strong
299	1	3.98	0.0102736	Strong
300	1	3.99	0.019871	Strong
301	1	4	0.0216778	Strong
1	1	1	0.301875	Weak
2	1	1.01	0.289048	Weak
3	1	1.02	0.264522	Weak
4	1	1.03	0.23037	Weak
5	1	1.04	0.188664	Weak
6	1	1.05	0.141479	Weak
7	1	1.06	0.0908871	Weak
8	1	1.07	0.0389623	Weak
9	1	1.08	-0.0122223	Weak
10	1	1.09	-0.0605932	Weak
11	1	1.1	-0.104077	Weak
12	1	1.11	-0.14095	Weak
13	1	1.12	-0.170884	Weak
14	1	1.13	-0.193899	Weak
15	1	1.14	-0.210017	Weak
16	1	1.15	-0.219259	Weak
17	1	1.16	-0.221645	Weak
18	1	1.17	-0.217198	Weak
19	1	1.18	-0.205937	Weak
20	1	1.19	-0.187884	Weak
21	1	1.2	-0.16306	Weak
22	1	1.21	-0.131599	Weak
23	1	1.22	-0.0940883	Weak
24	1	1.23	-0.051228	Weak
25	1	1.24	-0.00371862	Weak
26	1	1.25	0.0477395	Weak
27	1	1.26	0.102446	Weak
28	1	1.27	0.1597	Weak
29	1	1.28	0.218802	Weak
30	1	1.29	0.279052	Weak
31	1	1.3	0.339748	Weak
32	1	1.31	0.400191	Weak
33	1	1.32	0.459679	Weak
34	1	1.33	0.517514	Weak
35	1	1.34	0.572994	Weak
36	1	1.35	0.62542	Weak
37	1	1.36	0.67409	Weak
38	1	1.37	0.718304	Weak
39	1	1.38	0.757362	Weak
40	1	1.39	0.790564	Weak
41	1	1.4	0.81721	Weak
42	1	1.41	0.836714	Weak
43	1	1.42	0.848958	Weak
44	1	1.43	0.853937	Weak
45	1	1.44	0.851649	Weak
46	1	1.45	0.84209	Weak
47	1	1.46	0.825256	Weak
48	1	1.47	0.801144	Weak
49	1	1.48	0.76975	Weak
50	1	1.49	0.731071	Weak
51	1	1.5	0.685104	Weak
52	1	1.51	0.632089	Weak
53	1	1.52	0.573253	Weak
54	1	1.53	0.510064	Weak
55	1	1.54	0.443994	Weak
56	1	1.55	0.376511	Weak
57	1	1.56	0.309087	Weak
58	1	1.57	0.24319	Weak
59	1	1.58	0.180292	Weak
60	1	1.59	0.121863	Weak
61	1	1.6	0.0693715	Weak
62	1	1.61	0.0238962	Weak
63	1	1.62	-0.0150547	Weak
64	1	1.63	-0.0483656	Weak
65	1	1.64	-0.0769206	Weak
66	1	1.65	-0.101604	Weak
67	1	1.66	-0.1233	Weak
68	1	1.67	-0.142892	Weak
69	1	1.68	-0.161265	Weak
70	1	1.69	-0.179304	Weak
71	1	1.7	-0.197891	Weak
72	1	1.71	-0.217674	Weak
73	1	1.72	-0.238342	Weak
74	1	1.73	-0.259349	Weak
75	1	1.74	-0.280148	Weak
76	1	1.75	-0.30019	Weak
77	1	1.76	-0.318929	Weak
78	1	1.77	-0.335817	Weak
79	1	1.78	-0.350307	Weak
80	1	1.79	-0.361852	Weak
81	1	1.8	-0.369903	Weak
82	1	1.81	-0.373915	Weak
83	1	1.82	-0.373339	Weak
84	1	1.83	-0.367628	Weak
85	1	1.84	-0.356234	Weak
86	1	1.85	-0.338611	Weak
87	1	1.86	-0.314211	Weak
88	1	1.87	-0.282486	Weak
89	1	1.88	-0.242889	Weak
90	1	1.89	-0.194874	Weak
91	1	1.9	-0.137891	Weak
92	1	1.91	-0.0718717	Weak
93	1	1.92	0.00135081	Weak
94	1	1.93	0.0794648	Weak
95	1	1.94	0.160159	Weak
96	1	1.95	0.241123	Weak
97	1	1.96	0.320044	Weak
98	1	1.97	0.394613	Weak
99	1	1.98	0.462517	Weak
100	1	1.99	0.521445	Weak
101	1	2	0.569087	Weak
102	1	2.01	0.603686	Weak
103	1	2.02	0.625706	Weak
104	1	2.03	0.636165	Weak
105	1	2.04	0.636082	Weak
106	1	2.05	0.626475	Weak
107	1	2.06	0.608364	Weak
108	1	2.07	0.582767	Weak
109	1	2.08	0.550702	Weak
110	1	2.09	0.513188	Weak
111	1	2.1	0.471244	Weak
112	1	2.11	0.425861	Weak
113	1	2.12	0.377915	Weak
114	1	2.13	0.328259	Weak
115	1	2.14	0.277741	Weak
116	1	2.15	0.227211	Weak
117	1	2.16	0.17752	Weak
118	1	2.17	0.129518	Weak
119	1	2.18	0.0840553	Weak
120	1	2.19	0.0419812	Weak
121	1	2.2	0.00414624	Weak
122	1	2.21	-0.0287672	Weak
123	1	2.22	-0.056747	Weak
124	1	2.23	-0.0799487	Weak
125	1	2.24	-0.0985279	Weak
126	1	2.25	-0.11264	Weak
127	1	2.26	-0.122441	Weak
128	1	2.27	-0.128085	Weak
129	1	2.28	-0.129729	Weak
130	1	2.29	-0.127529	Weak
131	1	2.3	-0.121638	Weak
132	1	2.31	-0.112214	Weak
133	1	2.32	-0.0994121	Weak
134	1	2.33	-0.0833868	Weak
135	1	2.34	-0.0642943	Weak
136	1	2.35	-0.04229	Weak
137	1	2.36	-0.0175295	Weak
138	1	2.37	0.00983172	Weak
139	1	2.38	0.0396382	Weak
140	1	2.39	0.0717342	Weak
141	1	2.4	0.105964	Weak
142	1	2.41	0.141989	Weak
143	1	2.42	0.178735	Weak
144	1	2.43	0.214941	Weak
145	1	2.44	0.249351	Weak
146	1	2.45	0.280704	Weak
147	1	2.46	0.307744	Weak
148	1	2.47	0.329211	Weak
149	1	2.48	0.343847	Weak
150	1	2.49	0.350392	Weak
151	1	2.5	0.34759	Weak
152	1	2.51	0.334655	Weak
153	1	2.52	0.312702	Weak
154	1	2.53	0.283321	Weak
155	1	2.54	0.2481	Weak
156	1	2.55	0.20863	Weak
157	1	2.56	0.166499	Weak
158	1	2.57	0.123297	Weak
159	1	2.58	0.0806122	Weak
160	1	2.59	0.0400347	Weak
161	1	2.6	0.00315359	Weak
162	1	2.61	-0.0287901	Weak
163	1	2.62	-0.0559482	Weak
164	1	2.63	-0.0788205	Weak
165	1	2.64	-0.0979069	Weak
166	1	2.65	-0.113707	Weak
167	1	2.66	-0.126722	Weak
168	1	2.67	-0.13745	Weak
169	1	2.68	-0.146392	Weak
170	1	2.69	-0.154048	Weak
171	1	2.7	-0.160918	Weak
172	1	2.71	-0.167407	Weak
173	1	2.72	-0.173544	Weak
174	1	2.73	-0.179263	Weak
175	1	2.74	-0.184498	Weak
176	1	2.75	-0.189184	Weak
177	1	2.76	-0.193254	Weak
178	1	2.77	-0.196644	Weak
179	1	2.78	-0.199288	Weak
180	1	2.79	-0.201118	Weak
181	1	2.8	-0.202071	Weak
182	1	2.81	-0.20208	Weak
183	1	2.82	-0.20108	Weak
184	1	2.83	-0.199004	Weak
185	1	2.84	-0.195787	Weak
186	1	2.85	-0.191364	Weak
187	1	2.86	-0.185667	Weak
188	1	2.87	-0.178633	Weak
189	1	2.88	-0.170195	Weak
190	1	2.89	-0.160287	Weak
191	1	2.9	-0.148843	Weak
192	1	2.91	-0.135881	Weak
193	1	2.92	-0.121746	Weak
194	1	2.93	-0.106868	Weak
195	1	2.94	-0.0916767	Weak
196	1	2.95	-0.0765998	Weak
197	1	2.96	-0.0620669	Weak
198	1	2.97	-0.048507	Weak
199	1	2.98	-0.036349	Weak
200	1	2.99	-0.0260222	Weak
201	1	3	-0.0179554	Weak
202	1	3.01	-0.0124583	Weak
203	1	3.02	-0.00936342	Weak
204	1	3.03	-0.00838366	Weak
205	1	3.04	-0.00923207	Weak
206	1	3.05	-0.0116217	Weak
207	1	3.06	-0.0152654	Weak
208	1	3.07	-0.0198764	Weak
209	1	3.08	-0.0251677	Weak
210	1	3.09	-0.0308522	Weak
211	1	3.1	-0.0366429	Weak
212	1	3.11	-0.0423487	Weak
213	1	3.12	-0.0481611	Weak
214	1	3.13	-0.0543674	Weak
215	1	3.14	-0.061255	Weak
216	1	3.15	-0.0691112	Weak
217	1	3.16	-0.0782234	Weak
218	1	3.17	-0.0888788	Weak
219	1	3.18	-0.101365	Weak
220	1	3.19	-0.115969	Weak
221	1	3.2	-0.132978	Weak
222	1	3.21	-0.152568	Weak
223	1	3.22	-0.17447	Weak
224	1	3.23	-0.1983	Weak
225	1	3.24	-0.223679	Weak
226	1	3.25	-0.250224	Weak
227	1	3.26	-0.277553	Weak
228	1	3.27	-0.305286	Weak
229	1	3.28	-0.33304	Weak
230	1	3.29	-0.360434	Weak
231	1	3.3	-0.387086	Weak
232	1	3.31	-0.412615	Weak
233	1	3.32	-0.436639	Weak
234	1	3.33	-0.458776	Weak
235	1	3.34	-0.478646	Weak
236	1	3.35	-0.495866	Weak
237	1	3.36	-0.510055	Weak
238	1	3.37	-0.520831	Weak
239	1	3.38	-0.527812	Weak
240	1	3.39	-0.530618	Weak
241	1	3.4	-0.528866	Weak
242	1	3.41	-0.522307	Weak
243	1	3.42	-0.511218	Weak
244	1	3.43	-0.496011	Weak
245	1	3.44	-0.477094	Weak
246	1	3.45	-0.454878	Weak
247	1	3.46	-0.429773	Weak
248	1	3.47	-0.402188	Weak
249	1	3.48	-0.372534	Weak
250	1	3.49	-0.341221	Weak
251	1	3.5	-0.308659	Weak
252	1	3.51	-0.275207	Weak
253	1	3.52	-0.241029	Weak
254	1	3.53	-0.206235	Weak
255	1	3.54	-0.170938	Weak
256	1	3.55	-0.13525	Weak
257	1	3.56	-0.0992832	Weak
258	1	3.57	-0.0631493	Weak
259	1	3.58	-0.0269605	Weak
260	1	3.59	0.00917099	Weak
261	1	3.6	0.0451332	Weak
262	1	3.61	0.080814	Weak
263	1	3.62	0.116101	Weak
264	1	3.63	0.15088	Weak
265	1	3.64	0.18504	Weak
266	1	3.65	0.218468	Weak
267	1	3.66	0.251051	Weak
268	1	3.67	0.282675	Weak
269	1	3.68	0.313229	Weak
270	1	3.69	0.342599	Weak
271	1	3.7	0.370673	Weak
272	1	3.71	0.397342	Weak
273	1	3.72	0.422518	Weak
274	1	3.73	0.446116	Weak
275	1	3.74	0.46805	Weak
276	1	3.75	0.488237	Weak
277	1	3.76	0.506592	Weak
278	1	3.77	0.52303	Weak
279	1	3.78	0.537466	Weak
280	1	3.79	0.549816	Weak
281	1	3.8	0.559995	Weak
282	1	3.81	0.567919	Weak
283	1	3.82	0.573503	Weak
284	1	3.83	0.576662	Weak
285	1	3.84	0.577311	Weak
286	1	3.85	0.575367	Weak
287	1	3.86	0.570744	Weak
288	1	3.87	0.563358	Weak
289	1	3.88	0.553124	Weak
290	1	3.89	0.539957	Weak
291	1	3.9	0.523773	Weak
292	1	3.91	0.504562	Weak
293	1	3.92	0.482616	Weak
294	1	3.93	0.4583	Weak
295	1	3.94	0.431981	Weak
296	1	3.95	0.404025	Weak
297	1	3.96	0.374799	Weak
298	1	3.97	0.344667	Weak
299	1	3.98	0.313997	Weak
300	1	3.99	0.283155	Weak
301	1	4	0.252508	Weak
603	2	1	0.001945	Strong
604	2	1.01	0.0161563	Strong
605	2	1.02	0.0460354	Strong
606	2	1.03	0.0885101	Strong
607	2	1.04	0.140508	Strong
608	2	1.05	0.198957	Strong
609	2	1.06	0.260786	Strong
610	2	1.07	0.32292	Strong
611	2	1.08	0.38229	Strong
612	2	1.09	0.435821	Strong
613	2	1.1	0.480442	Strong
614	2	1.11	0.513769	Strong
615	2	1.12	0.536166	Strong
616	2	1.13	0.548687	Strong
617	2	1.14	0.552386	Strong
618	2	1.15	0.548315	Strong
619	2	1.16	0.537527	Strong
620	2	1.17	0.521076	Strong
621	2	1.18	0.500015	Strong
622	2	1.19	0.475396	Strong
623	2	1.2	0.448274	Strong
624	2	1.21	0.419658	Strong
625	2	1.22	0.390384	Strong
626	2	1.23	0.361244	Strong
627	2	1.24	0.333032	Strong
628	2	1.25	0.306539	Strong
629	2	1.26	0.282559	Strong
630	2	1.27	0.261885	Strong
631	2	1.28	0.245308	Strong
632	2	1.29	0.233623	Strong
633	2	1.3	0.22762	Strong
634	2	1.31	0.227544	Strong
635	2	1.32	0.231438	Strong
636	2	1.33	0.236795	Strong
637	2	1.34	0.241108	Strong
638	2	1.35	0.241873	Strong
639	2	1.36	0.236582	Strong
640	2	1.37	0.222729	Strong
641	2	1.38	0.197807	Strong
642	2	1.39	0.159311	Strong
643	2	1.4	0.104734	Strong
644	2	1.41	0.032672	Strong
645	2	1.42	-0.0538648	Strong
646	2	1.43	-0.150765	Strong
647	2	1.44	-0.253916	Strong
648	2	1.45	-0.359205	Strong
649	2	1.46	-0.462521	Strong
650	2	1.47	-0.559752	Strong
651	2	1.48	-0.646785	Strong
652	2	1.49	-0.719509	Strong
653	2	1.5	-0.77381	Strong
654	2	1.51	-0.806839	Strong
655	2	1.52	-0.820788	Strong
656	2	1.53	-0.819114	Strong
657	2	1.54	-0.805272	Strong
658	2	1.55	-0.782716	Strong
659	2	1.56	-0.754902	Strong
660	2	1.57	-0.725286	Strong
661	2	1.58	-0.697322	Strong
662	2	1.59	-0.674465	Strong
663	2	1.6	-0.660171	Strong
664	2	1.61	-0.657	Strong
665	2	1.62	-0.663931	Strong
666	2	1.63	-0.679046	Strong
667	2	1.64	-0.700429	Strong
668	2	1.65	-0.726163	Strong
669	2	1.66	-0.754333	Strong
670	2	1.67	-0.78302	Strong
671	2	1.68	-0.810309	Strong
672	2	1.69	-0.834283	Strong
673	2	1.7	-0.853024	Strong
674	2	1.71	-0.865043	Strong
675	2	1.72	-0.870552	Strong
676	2	1.73	-0.870188	Strong
677	2	1.74	-0.864589	Strong
678	2	1.75	-0.854394	Strong
679	2	1.76	-0.84024	Strong
680	2	1.77	-0.822765	Strong
681	2	1.78	-0.802608	Strong
682	2	1.79	-0.780407	Strong
683	2	1.8	-0.756798	Strong
684	2	1.81	-0.732304	Strong
685	2	1.82	-0.706978	Strong
686	2	1.83	-0.680754	Strong
687	2	1.84	-0.653569	Strong
688	2	1.85	-0.62536	Strong
689	2	1.86	-0.596061	Strong
690	2	1.87	-0.565608	Strong
691	2	1.88	-0.533939	Strong
692	2	1.89	-0.500987	Strong
693	2	1.9	-0.46669	Strong
694	2	1.91	-0.43116	Strong
695	2	1.92	-0.395215	Strong
696	2	1.93	-0.359852	Strong
697	2	1.94	-0.326064	Strong
698	2	1.95	-0.294849	Strong
699	2	1.96	-0.2672	Strong
700	2	1.97	-0.244114	Strong
701	2	1.98	-0.226586	Strong
702	2	1.99	-0.215612	Strong
703	2	2	-0.212186	Strong
704	2	2.01	-0.216864	Strong
705	2	2.02	-0.228446	Strong
706	2	2.03	-0.245289	Strong
707	2	2.04	-0.265752	Strong
708	2	2.05	-0.288193	Strong
709	2	2.06	-0.310972	Strong
710	2	2.07	-0.332446	Strong
711	2	2.08	-0.350975	Strong
712	2	2.09	-0.364917	Strong
713	2	2.1	-0.37263	Strong
714	2	2.11	-0.372866	Strong
715	2	2.12	-0.365947	Strong
716	2	2.13	-0.352586	Strong
717	2	2.14	-0.333497	Strong
718	2	2.15	-0.309394	Strong
719	2	2.16	-0.280992	Strong
720	2	2.17	-0.249004	Strong
721	2	2.18	-0.214144	Strong
722	2	2.19	-0.177127	Strong
723	2	2.2	-0.138666	Strong
724	2	2.21	-0.0994411	Strong
725	2	2.22	-0.0599923	Strong
726	2	2.23	-0.0208257	Strong
727	2	2.24	0.0175528	Strong
728	2	2.25	0.0546375	Strong
729	2	2.26	0.0899224	Strong
730	2	2.27	0.122902	Strong
731	2	2.28	0.15307	Strong
732	2	2.29	0.17992	Strong
733	2	2.3	0.202947	Strong
734	2	2.31	0.221605	Strong
735	2	2.32	0.235181	Strong
736	2	2.33	0.242926	Strong
737	2	2.34	0.244087	Strong
738	2	2.35	0.237912	Strong
739	2	2.36	0.223651	Strong
740	2	2.37	0.200552	Strong
741	2	2.38	0.167862	Strong
742	2	2.39	0.124832	Strong
743	2	2.4	0.0707085	Strong
744	2	2.41	0.00529758	Strong
745	2	2.42	-0.0693675	Strong
746	2	2.43	-0.150696	Strong
747	2	2.44	-0.236099	Strong
748	2	2.45	-0.322985	Strong
749	2	2.46	-0.408764	Strong
750	2	2.47	-0.490846	Strong
751	2	2.48	-0.56664	Strong
752	2	2.49	-0.633557	Strong
753	2	2.5	-0.689006	Strong
754	2	2.51	-0.730994	Strong
755	2	2.52	-0.759923	Strong
756	2	2.53	-0.77679	Strong
757	2	2.54	-0.782595	Strong
758	2	2.55	-0.778334	Strong
759	2	2.56	-0.765007	Strong
760	2	2.57	-0.743612	Strong
761	2	2.58	-0.715147	Strong
762	2	2.59	-0.680611	Strong
763	2	2.6	-0.641003	Strong
764	2	2.61	-0.597269	Strong
765	2	2.62	-0.550158	Strong
766	2	2.63	-0.500369	Strong
767	2	2.64	-0.448597	Strong
768	2	2.65	-0.395542	Strong
769	2	2.66	-0.341901	Strong
770	2	2.67	-0.28837	Strong
771	2	2.68	-0.235649	Strong
772	2	2.69	-0.184435	Strong
773	2	2.7	-0.135425	Strong
774	2	2.71	-0.0892061	Strong
775	2	2.72	-0.0459235	Strong
776	2	2.73	-0.00561105	Strong
777	2	2.74	0.0316972	Strong
778	2	2.75	0.0659672	Strong
779	2	2.76	0.0971648	Strong
780	2	2.77	0.125256	Strong
781	2	2.78	0.150207	Strong
782	2	2.79	0.171983	Strong
783	2	2.8	0.19055	Strong
784	2	2.81	0.206097	Strong
785	2	2.82	0.219701	Strong
786	2	2.83	0.23266	Strong
787	2	2.84	0.246274	Strong
788	2	2.85	0.261842	Strong
789	2	2.86	0.280663	Strong
790	2	2.87	0.304038	Strong
791	2	2.88	0.333264	Strong
792	2	2.89	0.36964	Strong
793	2	2.9	0.414468	Strong
794	2	2.91	0.46835	Strong
795	2	2.92	0.529117	Strong
796	2	2.93	0.593902	Strong
797	2	2.94	0.659842	Strong
798	2	2.95	0.72407	Strong
799	2	2.96	0.783721	Strong
800	2	2.97	0.83593	Strong
801	2	2.98	0.877832	Strong
802	2	2.99	0.906561	Strong
803	2	3	0.919253	Strong
804	2	3.01	0.91396	Strong
805	2	3.02	0.892406	Strong
806	2	3.03	0.857236	Strong
807	2	3.04	0.811092	Strong
808	2	3.05	0.756616	Strong
809	2	3.06	0.696452	Strong
810	2	3.07	0.633242	Strong
811	2	3.08	0.56963	Strong
812	2	3.09	0.508258	Strong
813	2	3.1	0.45177	Strong
814	2	3.11	0.402242	Strong
815	2	3.12	0.359495	Strong
816	2	3.13	0.322779	Strong
817	2	3.14	0.291348	Strong
818	2	3.15	0.264456	Strong
819	2	3.16	0.241355	Strong
820	2	3.17	0.221299	Strong
821	2	3.18	0.203539	Strong
822	2	3.19	0.18733	Strong
823	2	3.2	0.171923	Strong
824	2	3.21	0.156768	Strong
825	2	3.22	0.142089	Strong
826	2	3.23	0.128307	Strong
827	2	3.24	0.115842	Strong
828	2	3.25	0.105115	Strong
829	2	3.26	0.0965462	Strong
830	2	3.27	0.0905554	Strong
831	2	3.28	0.0875633	Strong
832	2	3.29	0.0879903	Strong
833	2	3.3	0.0922567	Strong
834	2	3.31	0.100355	Strong
835	2	3.32	0.110563	Strong
836	2	3.33	0.120732	Strong
837	2	3.34	0.128712	Strong
838	2	3.35	0.132354	Strong
839	2	3.36	0.129508	Strong
840	2	3.37	0.118026	Strong
841	2	3.38	0.0957561	Strong
842	2	3.39	0.0605505	Strong
843	2	3.4	0.0102593	Strong
844	2	3.41	-0.0563054	Strong
845	2	3.42	-0.136485	Strong
846	2	3.43	-0.226658	Strong
847	2	3.44	-0.323206	Strong
848	2	3.45	-0.422506	Strong
849	2	3.46	-0.520939	Strong
850	2	3.47	-0.614885	Strong
851	2	3.48	-0.700722	Strong
852	2	3.49	-0.774831	Strong
853	2	3.5	-0.83359	Strong
854	2	3.51	-0.874279	Strong
855	2	3.52	-0.897768	Strong
856	2	3.53	-0.905831	Strong
857	2	3.54	-0.900237	Strong
858	2	3.55	-0.882758	Strong
859	2	3.56	-0.855165	Strong
860	2	3.57	-0.81923	Strong
861	2	3.58	-0.776722	Strong
862	2	3.59	-0.729414	Strong
863	2	3.6	-0.679076	Strong
864	2	3.61	-0.627364	Strong
865	2	3.62	-0.575465	Strong
866	2	3.63	-0.524453	Strong
867	2	3.64	-0.475398	Strong
868	2	3.65	-0.429374	Strong
869	2	3.66	-0.387452	Strong
870	2	3.67	-0.350706	Strong
871	2	3.68	-0.320206	Strong
872	2	3.69	-0.297025	Strong
873	2	3.7	-0.282236	Strong
874	2	3.71	-0.276436	Strong
875	2	3.72	-0.278328	Strong
876	2	3.73	-0.286142	Strong
877	2	3.74	-0.298104	Strong
878	2	3.75	-0.312445	Strong
879	2	3.76	-0.327393	Strong
880	2	3.77	-0.341177	Strong
881	2	3.78	-0.352025	Strong
882	2	3.79	-0.358165	Strong
883	2	3.8	-0.357827	Strong
884	2	3.81	-0.349776	Strong
885	2	3.82	-0.334923	Strong
886	2	3.83	-0.314713	Strong
887	2	3.84	-0.290595	Strong
888	2	3.85	-0.264015	Strong
889	2	3.86	-0.23642	Strong
890	2	3.87	-0.209258	Strong
891	2	3.88	-0.183975	Strong
892	2	3.89	-0.162019	Strong
893	2	3.9	-0.144835	Strong
894	2	3.91	-0.133556	Strong
895	2	3.92	-0.128046	Strong
896	2	3.93	-0.127855	Strong
897	2	3.94	-0.132531	Strong
898	2	3.95	-0.141624	Strong
899	2	3.96	-0.154682	Strong
900	2	3.97	-0.171255	Strong
901	2	3.98	-0.190892	Strong
902	2	3.99	-0.213142	Strong
903	2	4	-0.237554	Strong
603	2	1	-0.326572	Weak
604	2	1.01	-0.323287	Weak
605	2	1.02	-0.312392	Weak
606	2	1.03	-0.294821	Weak
607	2	1.04	-0.271511	Weak
608	2	1.05	-0.243397	Weak
609	2	1.06	-0.211413	Weak
610	2	1.07	-0.176497	Weak
611	2	1.08	-0.139581	Weak
612	2	1.09	-0.101603	Weak
613	2	1.1	-0.063498	Weak
614	2	1.11	-0.0261879	Weak
615	2	1.12	0.00945438	Weak
616	2	1.13	0.0425688	Weak
617	2	1.14	0.0722952	Weak
618	2	1.15	0.0977738	Weak
619	2	1.16	0.118144	Weak
620	2	1.17	0.132547	Weak
621	2	1.18	0.140122	Weak
622	2	1.19	0.140009	Weak
623	2	1.2	0.131347	Weak
624	2	1.21	0.113769	Weak
625	2	1.22	0.0888698	Weak
626	2	1.23	0.0587356	Weak
627	2	1.24	0.0254532	Weak
628	2	1.25	-0.00889055	Weak
629	2	1.26	-0.0422092	Weak
630	2	1.27	-0.072416	Weak
631	2	1.28	-0.0974244	Weak
632	2	1.29	-0.115148	Weak
633	2	1.3	-0.123499	Weak
634	2	1.31	-0.12092	Weak
635	2	1.32	-0.10796	Weak
636	2	1.33	-0.0856975	Weak
637	2	1.34	-0.0552095	Weak
638	2	1.35	-0.0175739	Weak
639	2	1.36	0.0261316	Weak
640	2	1.37	0.0748292	Weak
641	2	1.38	0.127441	Weak
642	2	1.39	0.18289	Weak
643	2	1.4	0.240098	Weak
644	2	1.41	0.297973	Weak
645	2	1.42	0.355366	Weak
646	2	1.43	0.411112	Weak
647	2	1.44	0.464049	Weak
648	2	1.45	0.513011	Weak
649	2	1.46	0.556835	Weak
650	2	1.47	0.594358	Weak
651	2	1.48	0.624415	Weak
652	2	1.49	0.645843	Weak
653	2	1.5	0.657477	Weak
654	2	1.51	0.658614	Weak
655	2	1.52	0.650382	Weak
656	2	1.53	0.634371	Weak
657	2	1.54	0.612171	Weak
658	2	1.55	0.58537	Weak
659	2	1.56	0.555557	Weak
660	2	1.57	0.524323	Weak
661	2	1.58	0.493254	Weak
662	2	1.59	0.463942	Weak
663	2	1.6	0.437974	Weak
664	2	1.61	0.416644	Weak
665	2	1.62	0.400057	Weak
666	2	1.63	0.388023	Weak
667	2	1.64	0.38035	Weak
668	2	1.65	0.376847	Weak
669	2	1.66	0.377325	Weak
670	2	1.67	0.381592	Weak
671	2	1.68	0.389457	Weak
672	2	1.69	0.400729	Weak
673	2	1.7	0.415218	Weak
674	2	1.71	0.432745	Weak
675	2	1.72	0.453176	Weak
676	2	1.73	0.476393	Weak
677	2	1.74	0.502273	Weak
678	2	1.75	0.530696	Weak
679	2	1.76	0.561541	Weak
680	2	1.77	0.594688	Weak
681	2	1.78	0.630017	Weak
682	2	1.79	0.667406	Weak
683	2	1.8	0.706734	Weak
684	2	1.81	0.747671	Weak
685	2	1.82	0.789044	Weak
686	2	1.83	0.829468	Weak
687	2	1.84	0.86756	Weak
688	2	1.85	0.901936	Weak
689	2	1.86	0.931212	Weak
690	2	1.87	0.954006	Weak
691	2	1.88	0.968932	Weak
692	2	1.89	0.974607	Weak
693	2	1.9	0.969648	Weak
694	2	1.91	0.95328	Weak
695	2	1.92	0.927168	Weak
696	2	1.93	0.893584	Weak
697	2	1.94	0.854802	Weak
698	2	1.95	0.813095	Weak
699	2	1.96	0.770737	Weak
700	2	1.97	0.730002	Weak
701	2	1.98	0.693162	Weak
702	2	1.99	0.662492	Weak
703	2	2	0.640264	Weak
704	2	2.01	0.628003	Weak
705	2	2.02	0.624243	Weak
706	2	2.03	0.626767	Weak
707	2	2.04	0.633359	Weak
708	2	2.05	0.641803	Weak
709	2	2.06	0.649883	Weak
710	2	2.07	0.655383	Weak
711	2	2.08	0.656087	Weak
712	2	2.09	0.64978	Weak
713	2	2.1	0.634244	Weak
714	2	2.11	0.608053	Weak
715	2	2.12	0.572929	Weak
716	2	2.13	0.531384	Weak
717	2	2.14	0.485928	Weak
718	2	2.15	0.439072	Weak
719	2	2.16	0.393328	Weak
720	2	2.17	0.351206	Weak
721	2	2.18	0.315218	Weak
722	2	2.19	0.287875	Weak
723	2	2.2	0.271688	Weak
724	2	2.21	0.268438	Weak
725	2	2.22	0.27699	Weak
726	2	2.23	0.295479	Weak
727	2	2.24	0.32204	Weak
728	2	2.25	0.354809	Weak
729	2	2.26	0.39192	Weak
730	2	2.27	0.431508	Weak
731	2	2.28	0.47171	Weak
732	2	2.29	0.510659	Weak
733	2	2.3	0.546491	Weak
734	2	2.31	0.577644	Weak
735	2	2.32	0.603768	Weak
736	2	2.33	0.624816	Weak
737	2	2.34	0.640739	Weak
738	2	2.35	0.65149	Weak
739	2	2.36	0.657023	Weak
740	2	2.37	0.657289	Weak
741	2	2.38	0.652241	Weak
742	2	2.39	0.641832	Weak
743	2	2.4	0.626015	Weak
744	2	2.41	0.604926	Weak
745	2	2.42	0.579443	Weak
746	2	2.43	0.550628	Weak
747	2	2.44	0.519544	Weak
748	2	2.45	0.487253	Weak
749	2	2.46	0.454816	Weak
750	2	2.47	0.423297	Weak
751	2	2.48	0.393756	Weak
752	2	2.49	0.367258	Weak
753	2	2.5	0.344862	Weak
754	2	2.51	0.327392	Weak
755	2	2.52	0.314704	Weak
756	2	2.53	0.306415	Weak
757	2	2.54	0.302142	Weak
758	2	2.55	0.301502	Weak
759	2	2.56	0.30411	Weak
760	2	2.57	0.309584	Weak
761	2	2.58	0.31754	Weak
762	2	2.59	0.327596	Weak
763	2	2.6	0.339366	Weak
764	2	2.61	0.352477	Weak
765	2	2.62	0.36658	Weak
766	2	2.63	0.381336	Weak
767	2	2.64	0.396405	Weak
768	2	2.65	0.411448	Weak
769	2	2.66	0.426125	Weak
770	2	2.67	0.440096	Weak
771	2	2.68	0.453022	Weak
772	2	2.69	0.464563	Weak
773	2	2.7	0.474379	Weak
774	2	2.71	0.482197	Weak
775	2	2.72	0.488008	Weak
776	2	2.73	0.491868	Weak
777	2	2.74	0.493835	Weak
778	2	2.75	0.493964	Weak
779	2	2.76	0.492315	Weak
780	2	2.77	0.488942	Weak
781	2	2.78	0.483903	Weak
782	2	2.79	0.477255	Weak
783	2	2.8	0.469055	Weak
784	2	2.81	0.459429	Weak
785	2	2.82	0.448778	Weak
786	2	2.83	0.437575	Weak
787	2	2.84	0.42629	Weak
788	2	2.85	0.415394	Weak
789	2	2.86	0.405359	Weak
790	2	2.87	0.396656	Weak
791	2	2.88	0.389756	Weak
792	2	2.89	0.38513	Weak
793	2	2.9	0.383249	Weak
794	2	2.91	0.384328	Weak
795	2	2.92	0.387552	Weak
796	2	2.93	0.391852	Weak
797	2	2.94	0.396155	Weak
798	2	2.95	0.39939	Weak
799	2	2.96	0.400488	Weak
800	2	2.97	0.398376	Weak
801	2	2.98	0.391984	Weak
802	2	2.99	0.380242	Weak
803	2	3	0.362077	Weak
804	2	3.01	0.336719	Weak
805	2	3.02	0.304602	Weak
806	2	3.03	0.266458	Weak
807	2	3.04	0.22302	Weak
808	2	3.05	0.17502	Weak
809	2	3.06	0.123193	Weak
810	2	3.07	0.0682704	Weak
811	2	3.08	0.0109859	Weak
812	2	3.09	-0.0479276	Weak
813	2	3.1	-0.107737	Weak
814	2	3.11	-0.167632	Weak
815	2	3.12	-0.226489	Weak
816	2	3.13	-0.283109	Weak
817	2	3.14	-0.336291	Weak
818	2	3.15	-0.384835	Weak
819	2	3.16	-0.427539	Weak
820	2	3.17	-0.463205	Weak
821	2	3.18	-0.490632	Weak
822	2	3.19	-0.508618	Weak
823	2	3.2	-0.515965	Weak
824	2	3.21	-0.511986	Weak
825	2	3.22	-0.498055	Weak
826	2	3.23	-0.476061	Weak
827	2	3.24	-0.447894	Weak
828	2	3.25	-0.415441	Weak
829	2	3.26	-0.380592	Weak
830	2	3.27	-0.345235	Weak
831	2	3.28	-0.31126	Weak
832	2	3.29	-0.280554	Weak
833	2	3.3	-0.255008	Weak
834	2	3.31	-0.236019	Weak
835	2	3.32	-0.223021	Weak
836	2	3.33	-0.214959	Weak
837	2	3.34	-0.210777	Weak
838	2	3.35	-0.209419	Weak
839	2	3.36	-0.209829	Weak
840	2	3.37	-0.210951	Weak
841	2	3.38	-0.211728	Weak
842	2	3.39	-0.211106	Weak
843	2	3.4	-0.208028	Weak
844	2	3.41	-0.201773	Weak
845	2	3.42	-0.192962	Weak
846	2	3.43	-0.18255	Weak
847	2	3.44	-0.171495	Weak
848	2	3.45	-0.160751	Weak
849	2	3.46	-0.151275	Weak
850	2	3.47	-0.144023	Weak
851	2	3.48	-0.139949	Weak
852	2	3.49	-0.140011	Weak
853	2	3.5	-0.145165	Weak
854	2	3.51	-0.155943	Weak
855	2	3.52	-0.171195	Weak
856	2	3.53	-0.189344	Weak
857	2	3.54	-0.208818	Weak
858	2	3.55	-0.228041	Weak
859	2	3.56	-0.245439	Weak
860	2	3.57	-0.259438	Weak
861	2	3.58	-0.268463	Weak
862	2	3.59	-0.27094	Weak
863	2	3.6	-0.265294	Weak
864	2	3.61	-0.250429	Weak
865	2	3.62	-0.227157	Weak
866	2	3.63	-0.196768	Weak
867	2	3.64	-0.160553	Weak
868	2	3.65	-0.119801	Weak
869	2	3.66	-0.0758039	Weak
870	2	3.67	-0.0298505	Weak
871	2	3.68	0.0167685	Weak
872	2	3.69	0.0627631	Weak
873	2	3.7	0.106843	Weak
874	2	3.71	0.147826	Weak
875	2	3.72	0.18496	Weak
876	2	3.73	0.2176	Weak
877	2	3.74	0.245104	Weak
878	2	3.75	0.266827	Weak
879	2	3.76	0.282124	Weak
880	2	3.77	0.290353	Weak
881	2	3.78	0.290868	Weak
882	2	3.79	0.283025	Weak
883	2	3.8	0.266181	Weak
884	2	3.81	0.240188	Weak
885	2	3.82	0.206883	Weak
886	2	3.83	0.168599	Weak
887	2	3.84	0.127669	Weak
888	2	3.85	0.0864281	Weak
889	2	3.86	0.0472082	Weak
890	2	3.87	0.0123431	Weak
891	2	3.88	-0.0158337	Weak
892	2	3.89	-0.034989	Weak
893	2	3.9	-0.0427893	Weak
894	2	3.91	-0.0376756	Weak
895	2	3.92	-0.0211867	Weak
896	2	3.93	0.00436429	Weak
897	2	3.94	0.0366641	Weak
898	2	3.95	0.0733997	Weak
899	2	3.96	0.112258	Weak
900	2	3.97	0.150925	Weak
901	2	3.98	0.187089	Weak
902	2	3.99	0.218436	Weak
903	2	4	0.242653	Weak
1205	3	1	-0.0212351	Strong
1206	3	1.01	0.00848836	Strong
1207	3	1.02	0.0329899	Strong
1208	3	1.03	0.0517897	Strong
1209	3	1.04	0.0644083	Strong
1210	3	1.05	0.0703658	Strong
1211	3	1.06	0.0691825	Strong
1212	3	1.07	0.0603788	Strong
1213	3	1.08	0.0434749	Strong
1214	3	1.09	0.0179912	Strong
1215	3	1.1	-0.0165521	Strong
1216	3	1.11	-0.0601642	Strong
1217	3	1.12	-0.110973	Strong
1218	3	1.13	-0.166635	Strong
1219	3	1.14	-0.224808	Strong
1220	3	1.15	-0.283148	Strong
1221	3	1.16	-0.339314	Strong
1222	3	1.17	-0.390962	Strong
1223	3	1.18	-0.435749	Strong
1224	3	1.19	-0.471333	Strong
1225	3	1.2	-0.49537	Strong
1226	3	1.21	-0.506213	Strong
1227	3	1.22	-0.504996	Strong
1228	3	1.23	-0.493547	Strong
1229	3	1.24	-0.473695	Strong
1230	3	1.25	-0.447268	Strong
1231	3	1.26	-0.416097	Strong
1232	3	1.27	-0.382008	Strong
1233	3	1.28	-0.346831	Strong
1234	3	1.29	-0.312395	Strong
1235	3	1.3	-0.280528	Strong
1236	3	1.31	-0.252608	Strong
1237	3	1.32	-0.2282	Strong
1238	3	1.33	-0.20642	Strong
1239	3	1.34	-0.186382	Strong
1240	3	1.35	-0.167202	Strong
1241	3	1.36	-0.147993	Strong
1242	3	1.37	-0.127872	Strong
1243	3	1.38	-0.105952	Strong
1244	3	1.39	-0.0813478	Strong
1245	3	1.4	-0.0531752	Strong
1246	3	1.41	-0.0208144	Strong
1247	3	1.42	0.015291	Strong
1248	3	1.43	0.0544313	Strong
1249	3	1.44	0.0958968	Strong
1250	3	1.45	0.138978	Strong
1251	3	1.46	0.182965	Strong
1252	3	1.47	0.227149	Strong
1253	3	1.48	0.270819	Strong
1254	3	1.49	0.313267	Strong
1255	3	1.5	0.353782	Strong
1256	3	1.51	0.391656	Strong
1257	3	1.52	0.426177	Strong
1258	3	1.53	0.456638	Strong
1259	3	1.54	0.482327	Strong
1260	3	1.55	0.502536	Strong
1261	3	1.56	0.516555	Strong
1262	3	1.57	0.523674	Strong
1263	3	1.58	0.523184	Strong
1264	3	1.59	0.514375	Strong
1265	3	1.6	0.496537	Strong
1266	3	1.61	0.469388	Strong
1267	3	1.62	0.434348	Strong
1268	3	1.63	0.393267	Strong
1269	3	1.64	0.347992	Strong
1270	3	1.65	0.300371	Strong
1271	3	1.66	0.252253	Strong
1272	3	1.67	0.205486	Strong
1273	3	1.68	0.161918	Strong
1274	3	1.69	0.123397	Strong
1275	3	1.7	0.0917717	Strong
1276	3	1.71	0.0684646	Strong
1277	3	1.72	0.0531995	Strong
1278	3	1.73	0.045275	Strong
1279	3	1.74	0.0439895	Strong
1280	3	1.75	0.0486416	Strong
1281	3	1.76	0.0585298	Strong
1282	3	1.77	0.0729526	Strong
1283	3	1.78	0.0912086	Strong
1284	3	1.79	0.112596	Strong
1285	3	1.8	0.136414	Strong
1286	3	1.81	0.162028	Strong
1287	3	1.82	0.189077	Strong
1288	3	1.83	0.217266	Strong
1289	3	1.84	0.246301	Strong
1290	3	1.85	0.275887	Strong
1291	3	1.86	0.305731	Strong
1292	3	1.87	0.335538	Strong
1293	3	1.88	0.365013	Strong
1294	3	1.89	0.393863	Strong
1295	3	1.9	0.421793	Strong
1296	3	1.91	0.448528	Strong
1297	3	1.92	0.473871	Strong
1298	3	1.93	0.497643	Strong
1299	3	1.94	0.519665	Strong
1300	3	1.95	0.53976	Strong
1301	3	1.96	0.557748	Strong
1302	3	1.97	0.573452	Strong
1303	3	1.98	0.586693	Strong
1304	3	1.99	0.597293	Strong
1305	3	2	0.605073	Strong
1306	3	2.01	0.609855	Strong
1307	3	2.02	0.61146	Strong
1308	3	2.03	0.609711	Strong
1309	3	2.04	0.604428	Strong
1310	3	2.05	0.595433	Strong
1311	3	2.06	0.582549	Strong
1312	3	2.07	0.565595	Strong
1313	3	2.08	0.544395	Strong
1314	3	2.09	0.51877	Strong
1315	3	2.1	0.48854	Strong
1316	3	2.11	0.453785	Strong
1317	3	2.12	0.41561	Strong
1318	3	2.13	0.375376	Strong
1319	3	2.14	0.334444	Strong
1320	3	2.15	0.294176	Strong
1321	3	2.16	0.255933	Strong
1322	3	2.17	0.221078	Strong
1323	3	2.18	0.190971	Strong
1324	3	2.19	0.166974	Strong
1325	3	2.2	0.150449	Strong
1326	3	2.21	0.142356	Strong
1327	3	2.22	0.142051	Strong
1328	3	2.23	0.148488	Strong
1329	3	2.24	0.160621	Strong
1330	3	2.25	0.177407	Strong
1331	3	2.26	0.197798	Strong
1332	3	2.27	0.220749	Strong
1333	3	2.28	0.245216	Strong
1334	3	2.29	0.270152	Strong
1335	3	2.3	0.294513	Strong
1336	3	2.31	0.317441	Strong
1337	3	2.32	0.338839	Strong
1338	3	2.33	0.358795	Strong
1339	3	2.34	0.3774	Strong
1340	3	2.35	0.394745	Strong
1341	3	2.36	0.410919	Strong
1342	3	2.37	0.426013	Strong
1343	3	2.38	0.440116	Strong
1344	3	2.39	0.453319	Strong
1345	3	2.4	0.465712	Strong
1346	3	2.41	0.477352	Strong
1347	3	2.42	0.48816	Strong
1348	3	2.43	0.498026	Strong
1349	3	2.44	0.506838	Strong
1350	3	2.45	0.514484	Strong
1351	3	2.46	0.520854	Strong
1352	3	2.47	0.525836	Strong
1353	3	2.48	0.529319	Strong
1354	3	2.49	0.53119	Strong
1355	3	2.5	0.53134	Strong
1356	3	2.51	0.529657	Strong
1357	3	2.52	0.526029	Strong
1358	3	2.53	0.520345	Strong
1359	3	2.54	0.512493	Strong
1360	3	2.55	0.502363	Strong
1361	3	2.56	0.489843	Strong
1362	3	2.57	0.474821	Strong
1363	3	2.58	0.457187	Strong
1364	3	2.59	0.436828	Strong
1365	3	2.6	0.413634	Strong
1366	3	2.61	0.387681	Strong
1367	3	2.62	0.359791	Strong
1368	3	2.63	0.330976	Strong
1369	3	2.64	0.302246	Strong
1370	3	2.65	0.274612	Strong
1371	3	2.66	0.249084	Strong
1372	3	2.67	0.226674	Strong
1373	3	2.68	0.208391	Strong
1374	3	2.69	0.195247	Strong
1375	3	2.7	0.188253	Strong
1376	3	2.71	0.188102	Strong
1377	3	2.72	0.19423	Strong
1378	3	2.73	0.205753	Strong
1379	3	2.74	0.221791	Strong
1380	3	2.75	0.24146	Strong
1381	3	2.76	0.263879	Strong
1382	3	2.77	0.288166	Strong
1383	3	2.78	0.313439	Strong
1384	3	2.79	0.338816	Strong
1385	3	2.8	0.363415	Strong
1386	3	2.81	0.386527	Strong
1387	3	2.82	0.408133	Strong
1388	3	2.83	0.428387	Strong
1389	3	2.84	0.447444	Strong
1390	3	2.85	0.465457	Strong
1391	3	2.86	0.482581	Strong
1392	3	2.87	0.49897	Strong
1393	3	2.88	0.514778	Strong
1394	3	2.89	0.53016	Strong
1395	3	2.9	0.545268	Strong
1396	3	2.91	0.560165	Strong
1397	3	2.92	0.574535	Strong
1398	3	2.93	0.587969	Strong
1399	3	2.94	0.600059	Strong
1400	3	2.95	0.610396	Strong
1401	3	2.96	0.618573	Strong
1402	3	2.97	0.624179	Strong
1403	3	2.98	0.626808	Strong
1404	3	2.99	0.626049	Strong
1405	3	3	0.621495	Strong
1406	3	3.01	0.612738	Strong
1407	3	3.02	0.599368	Strong
1408	3	3.03	0.580977	Strong
1409	3	3.04	0.557156	Strong
1410	3	3.05	0.527497	Strong
1411	3	3.06	0.491592	Strong
1412	3	3.07	0.449032	Strong
1413	3	3.08	0.399407	Strong
1414	3	3.09	0.342311	Strong
1415	3	3.1	0.277334	Strong
1416	3	3.11	0.204365	Strong
1417	3	3.12	0.124486	Strong
1418	3	3.13	0.0390758	Strong
1419	3	3.14	-0.0504865	Strong
1420	3	3.15	-0.142822	Strong
1421	3	3.16	-0.236552	Strong
1422	3	3.17	-0.330296	Strong
1423	3	3.18	-0.422676	Strong
1424	3	3.19	-0.512314	Strong
1425	3	3.2	-0.597829	Strong
1426	3	3.21	-0.677855	Strong
1427	3	3.22	-0.751076	Strong
1428	3	3.23	-0.816189	Strong
1429	3	3.24	-0.87189	Strong
1430	3	3.25	-0.916875	Strong
1431	3	3.26	-0.94984	Strong
1432	3	3.27	-0.969482	Strong
1433	3	3.28	-0.974498	Strong
1434	3	3.29	-0.963583	Strong
1435	3	3.3	-0.935434	Strong
1436	3	3.31	-0.889444	Strong
1437	3	3.32	-0.827787	Strong
1438	3	3.33	-0.753336	Strong
1439	3	3.34	-0.668963	Strong
1440	3	3.35	-0.577539	Strong
1441	3	3.36	-0.481936	Strong
1442	3	3.37	-0.385026	Strong
1443	3	3.38	-0.28968	Strong
1444	3	3.39	-0.19877	Strong
1445	3	3.4	-0.115168	Strong
1446	3	3.41	-0.0411893	Strong
1447	3	3.42	0.0230791	Strong
1448	3	3.43	0.0781058	Strong
1449	3	3.44	0.12436	Strong
1450	3	3.45	0.16231	Strong
1451	3	3.46	0.192425	Strong
1452	3	3.47	0.215174	Strong
1453	3	3.48	0.231026	Strong
1454	3	3.49	0.24045	Strong
1455	3	3.5	0.243915	Strong
1456	3	3.51	0.24189	Strong
1457	3	3.52	0.234844	Strong
1458	3	3.53	0.223245	Strong
1459	3	3.54	0.207563	Strong
1460	3	3.55	0.188267	Strong
1461	3	3.56	0.165825	Strong
1462	3	3.57	0.140707	Strong
1463	3	3.58	0.113381	Strong
1464	3	3.59	0.0843159	Strong
1465	3	3.6	0.0539816	Strong
1466	3	3.61	0.0228399	Strong
1467	3	3.62	-0.00867375	Strong
1468	3	3.63	-0.0401303	Strong
1469	3	3.64	-0.071101	Strong
1470	3	3.65	-0.101157	Strong
1471	3	3.66	-0.129869	Strong
1472	3	3.67	-0.156808	Strong
1473	3	3.68	-0.181546	Strong
1474	3	3.69	-0.203654	Strong
1475	3	3.7	-0.222702	Strong
1476	3	3.71	-0.238292	Strong
1477	3	3.72	-0.250142	Strong
1478	3	3.73	-0.258002	Strong
1479	3	3.74	-0.26162	Strong
1480	3	3.75	-0.260745	Strong
1481	3	3.76	-0.255126	Strong
1482	3	3.77	-0.244512	Strong
1483	3	3.78	-0.228651	Strong
1484	3	3.79	-0.207293	Strong
1485	3	3.8	-0.180186	Strong
1486	3	3.81	-0.147298	Strong
1487	3	3.82	-0.10947	Strong
1488	3	3.83	-0.0677651	Strong
1489	3	3.84	-0.0232427	Strong
1490	3	3.85	0.0230358	Strong
1491	3	3.86	0.0700094	Strong
1492	3	3.87	0.116617	Strong
1493	3	3.88	0.161798	Strong
1494	3	3.89	0.204491	Strong
1495	3	3.9	0.243635	Strong
1496	3	3.91	0.278357	Strong
1497	3	3.92	0.308537	Strong
1498	3	3.93	0.334241	Strong
1499	3	3.94	0.355537	Strong
1500	3	3.95	0.372491	Strong
1501	3	3.96	0.385171	Strong
1502	3	3.97	0.393643	Strong
1503	3	3.98	0.397976	Strong
1504	3	3.99	0.398236	Strong
1505	3	4	0.394489	Strong
1205	3	1	0.13059	Weak
1206	3	1.01	0.12937	Weak
1207	3	1.02	0.125213	Weak
1208	3	1.03	0.118368	Weak
1209	3	1.04	0.109087	Weak
1210	3	1.05	0.0976184	Weak
1211	3	1.06	0.0842122	Weak
1212	3	1.07	0.0691183	Weak
1213	3	1.08	0.0525864	Weak
1214	3	1.09	0.0348665	Weak
1215	3	1.1	0.0162082	Weak
1216	3	1.11	-0.00310655	Weak
1217	3	1.12	-0.0226686	Weak
1218	3	1.13	-0.0420366	Weak
1219	3	1.14	-0.0607694	Weak
1220	3	1.15	-0.0784257	Weak
1221	3	1.16	-0.0945643	Weak
1222	3	1.17	-0.108744	Weak
1223	3	1.18	-0.120524	Weak
1224	3	1.19	-0.129462	Weak
1225	3	1.2	-0.135118	Weak
1226	3	1.21	-0.137162	Weak
1227	3	1.22	-0.13572	Weak
1228	3	1.23	-0.131028	Weak
1229	3	1.24	-0.123323	Weak
1230	3	1.25	-0.112841	Weak
1231	3	1.26	-0.0998203	Weak
1232	3	1.27	-0.0844969	Weak
1233	3	1.28	-0.067108	Weak
1234	3	1.29	-0.0478904	Weak
1235	3	1.3	-0.027081	Weak
1236	3	1.31	-0.00491666	Weak
1237	3	1.32	0.0183656	Weak
1238	3	1.33	0.042529	Weak
1239	3	1.34	0.0673366	Weak
1240	3	1.35	0.0925516	Weak
1241	3	1.36	0.117937	Weak
1242	3	1.37	0.143256	Weak
1243	3	1.38	0.168271	Weak
1244	3	1.39	0.192747	Weak
1245	3	1.4	0.216445	Weak
1246	3	1.41	0.239102	Weak
1247	3	1.42	0.26035	Weak
1248	3	1.43	0.279793	Weak
1249	3	1.44	0.297036	Weak
1250	3	1.45	0.311682	Weak
1251	3	1.46	0.323337	Weak
1252	3	1.47	0.331604	Weak
1253	3	1.48	0.336089	Weak
1254	3	1.49	0.336396	Weak
1255	3	1.5	0.332129	Weak
1256	3	1.51	0.323119	Weak
1257	3	1.52	0.310103	Weak
1258	3	1.53	0.294045	Weak
1259	3	1.54	0.275906	Weak
1260	3	1.55	0.256651	Weak
1261	3	1.56	0.237242	Weak
1262	3	1.57	0.218643	Weak
1263	3	1.58	0.201817	Weak
1264	3	1.59	0.187727	Weak
1265	3	1.6	0.177335	Weak
1266	3	1.61	0.171273	Weak
1267	3	1.62	0.168837	Weak
1268	3	1.63	0.168994	Weak
1269	3	1.64	0.170707	Weak
1270	3	1.65	0.172942	Weak
1271	3	1.66	0.174663	Weak
1272	3	1.67	0.174835	Weak
1273	3	1.68	0.172424	Weak
1274	3	1.69	0.166394	Weak
1275	3	1.7	0.155709	Weak
1276	3	1.71	0.139795	Weak
1277	3	1.72	0.119916	Weak
1278	3	1.73	0.0977963	Weak
1279	3	1.74	0.0751594	Weak
1280	3	1.75	0.0537295	Weak
1281	3	1.76	0.0352309	Weak
1282	3	1.77	0.0213877	Weak
1283	3	1.78	0.0139238	Weak
1284	3	1.79	0.0145635	Weak
1285	3	1.8	0.0250309	Weak
1286	3	1.81	0.0465044	Weak
1287	3	1.82	0.0779807	Weak
1288	3	1.83	0.117911	Weak
1289	3	1.84	0.164746	Weak
1290	3	1.85	0.216937	Weak
1291	3	1.86	0.272935	Weak
1292	3	1.87	0.331191	Weak
1293	3	1.88	0.390156	Weak
1294	3	1.89	0.448282	Weak
1295	3	1.9	0.504019	Weak
1296	3	1.91	0.556074	Weak
1297	3	1.92	0.604179	Weak
1298	3	1.93	0.648323	Weak
1299	3	1.94	0.688494	Weak
1300	3	1.95	0.724678	Weak
1301	3	1.96	0.756866	Weak
1302	3	1.97	0.785043	Weak
1303	3	1.98	0.809199	Weak
1304	3	1.99	0.829322	Weak
1305	3	2	0.845399	Weak
1306	3	2.01	0.857419	Weak
1307	3	2.02	0.865369	Weak
1308	3	2.03	0.869238	Weak
1309	3	2.04	0.869014	Weak
1310	3	2.05	0.864684	Weak
1311	3	2.06	0.856237	Weak
1312	3	2.07	0.84366	Weak
1313	3	2.08	0.826943	Weak
1314	3	2.09	0.806072	Weak
1315	3	2.1	0.781035	Weak
1316	3	2.11	0.751982	Weak
1317	3	2.12	0.719697	Weak
1318	3	2.13	0.685129	Weak
1319	3	2.14	0.649223	Weak
1320	3	2.15	0.612926	Weak
1321	3	2.16	0.577185	Weak
1322	3	2.17	0.542946	Weak
1323	3	2.18	0.511156	Weak
1324	3	2.19	0.482761	Weak
1325	3	2.2	0.458709	Weak
1326	3	2.21	0.439727	Weak
1327	3	2.22	0.425679	Weak
1328	3	2.23	0.416209	Weak
1329	3	2.24	0.410961	Weak
1330	3	2.25	0.40958	Weak
1331	3	2.26	0.411711	Weak
1332	3	2.27	0.416998	Weak
1333	3	2.28	0.425086	Weak
1334	3	2.29	0.43562	Weak
1335	3	2.3	0.448244	Weak
1336	3	2.31	0.462603	Weak
1337	3	2.32	0.478342	Weak
1338	3	2.33	0.495106	Weak
1339	3	2.34	0.512538	Weak
1340	3	2.35	0.530283	Weak
1341	3	2.36	0.547987	Weak
1342	3	2.37	0.565294	Weak
1343	3	2.38	0.581848	Weak
1344	3	2.39	0.597295	Weak
1345	3	2.4	0.611278	Weak
1346	3	2.41	0.623457	Weak
1347	3	2.42	0.633543	Weak
1348	3	2.43	0.641262	Weak
1349	3	2.44	0.646341	Weak
1350	3	2.45	0.648505	Weak
1351	3	2.46	0.647481	Weak
1352	3	2.47	0.642994	Weak
1353	3	2.48	0.634771	Weak
1354	3	2.49	0.622538	Weak
1355	3	2.5	0.60602	Weak
1356	3	2.51	0.585043	Weak
1357	3	2.52	0.559829	Weak
1358	3	2.53	0.530701	Weak
1359	3	2.54	0.49798	Weak
1360	3	2.55	0.461988	Weak
1361	3	2.56	0.423048	Weak
1362	3	2.57	0.381481	Weak
1363	3	2.58	0.337609	Weak
1364	3	2.59	0.291754	Weak
1365	3	2.6	0.244238	Weak
1366	3	2.61	0.195473	Weak
1367	3	2.62	0.146232	Weak
1368	3	2.63	0.0973786	Weak
1369	3	2.64	0.0497757	Weak
1370	3	2.65	0.00428649	Weak
1371	3	2.66	-0.0382258	Weak
1372	3	2.67	-0.076898	Weak
1373	3	2.68	-0.110867	Weak
1374	3	2.69	-0.139269	Weak
1375	3	2.7	-0.161242	Weak
1376	3	2.71	-0.176169	Weak
1377	3	2.72	-0.184425	Weak
1378	3	2.73	-0.186633	Weak
1379	3	2.74	-0.183414	Weak
1380	3	2.75	-0.175391	Weak
1381	3	2.76	-0.163185	Weak
1382	3	2.77	-0.147419	Weak
1383	3	2.78	-0.128714	Weak
1384	3	2.79	-0.107694	Weak
1385	3	2.8	-0.0849792	Weak
1386	3	2.81	-0.0611634	Weak
1387	3	2.82	-0.0367223	Weak
1388	3	2.83	-0.0121023	Weak
1389	3	2.84	0.01225	Weak
1390	3	2.85	0.0358882	Weak
1391	3	2.86	0.0583657	Weak
1392	3	2.87	0.0792359	Weak
1393	3	2.88	0.0980524	Weak
1394	3	2.89	0.114369	Weak
1395	3	2.9	0.127738	Weak
1396	3	2.91	0.137769	Weak
1397	3	2.92	0.144289	Weak
1398	3	2.93	0.147179	Weak
1399	3	2.94	0.146323	Weak
1400	3	2.95	0.141602	Weak
1401	3	2.96	0.132898	Weak
1402	3	2.97	0.120093	Weak
1403	3	2.98	0.10307	Weak
1404	3	2.99	0.0817102	Weak
1405	3	3	0.0558963	Weak
1406	3	3.01	0.0255103	Weak
1407	3	3.02	-0.00956584	Weak
1408	3	3.03	-0.0494499	Weak
1409	3	3.04	-0.0942598	Weak
1410	3	3.05	-0.144113	Weak
1411	3	3.06	-0.199129	Weak
1412	3	3.07	-0.259424	Weak
1413	3	3.08	-0.325116	Weak
1414	3	3.09	-0.396323	Weak
1415	3	3.1	-0.473164	Weak
1416	3	3.11	-0.555402	Weak
1417	3	3.12	-0.641391	Weak
1418	3	3.13	-0.729128	Weak
1419	3	3.14	-0.816614	Weak
1420	3	3.15	-0.901847	Weak
1421	3	3.16	-0.982826	Weak
1422	3	3.17	-1.05755	Weak
1423	3	3.18	-1.12402	Weak
1424	3	3.19	-1.18023	Weak
1425	3	3.2	-1.22418	Weak
1426	3	3.21	-1.25437	Weak
1427	3	3.22	-1.27124	Weak
1428	3	3.23	-1.27574	Weak
1429	3	3.24	-1.26881	Weak
1430	3	3.25	-1.25139	Weak
1431	3	3.26	-1.22444	Weak
1432	3	3.27	-1.18888	Weak
1433	3	3.28	-1.14568	Weak
1434	3	3.29	-1.09576	Weak
1435	3	3.3	-1.04007	Weak
1436	3	3.31	-0.979566	Weak
1437	3	3.32	-0.915178	Weak
1438	3	3.33	-0.847854	Weak
1439	3	3.34	-0.778538	Weak
1440	3	3.35	-0.708172	Weak
1441	3	3.36	-0.637701	Weak
1442	3	3.37	-0.568068	Weak
1443	3	3.38	-0.500217	Weak
1444	3	3.39	-0.43509	Weak
1445	3	3.4	-0.373632	Weak
1446	3	3.41	-0.316649	Weak
1447	3	3.42	-0.264393	Weak
1448	3	3.43	-0.216979	Weak
1449	3	3.44	-0.174524	Weak
1450	3	3.45	-0.137142	Weak
1451	3	3.46	-0.104949	Weak
1452	3	3.47	-0.0780598	Weak
1453	3	3.48	-0.0565898	Weak
1454	3	3.49	-0.0406544	Weak
1455	3	3.5	-0.0303688	Weak
1456	3	3.51	-0.0257262	Weak
1457	3	3.52	-0.0262317	Weak
1458	3	3.53	-0.031268	Weak
1459	3	3.54	-0.0402179	Weak
1460	3	3.55	-0.0524645	Weak
1461	3	3.56	-0.0673904	Weak
1462	3	3.57	-0.0843786	Weak
1463	3	3.58	-0.102812	Weak
1464	3	3.59	-0.122073	Weak
1465	3	3.6	-0.141545	Weak
1466	3	3.61	-0.160676	Weak
1467	3	3.62	-0.179169	Weak
1468	3	3.63	-0.196794	Weak
1469	3	3.64	-0.21332	Weak
1470	3	3.65	-0.228516	Weak
1471	3	3.66	-0.242151	Weak
1472	3	3.67	-0.253995	Weak
1473	3	3.68	-0.263816	Weak
1474	3	3.69	-0.271384	Weak
1475	3	3.7	-0.276467	Weak
1476	3	3.71	-0.27888	Weak
1477	3	3.72	-0.278613	Weak
1478	3	3.73	-0.275703	Weak
1479	3	3.74	-0.270186	Weak
1480	3	3.75	-0.262097	Weak
1481	3	3.76	-0.251472	Weak
1482	3	3.77	-0.238348	Weak
1483	3	3.78	-0.222759	Weak
1484	3	3.79	-0.204743	Weak
1485	3	3.8	-0.184335	Weak
1486	3	3.81	-0.161669	Weak
1487	3	3.82	-0.137271	Weak
1488	3	3.83	-0.111765	Weak
1489	3	3.84	-0.0857744	Weak
1490	3	3.85	-0.0599238	Weak
1491	3	3.86	-0.0348369	Weak
1492	3	3.87	-0.0111379	Weak
1493	3	3.88	0.0105495	Weak
1494	3	3.89	0.0296012	Weak
1495	3	3.9	0.0453932	Weak
1496	3	3.91	0.0574381	Weak
1497	3	3.92	0.0657942	Weak
1498	3	3.93	0.0706563	Weak
1499	3	3.94	0.0722193	Weak
1500	3	3.95	0.0706778	Weak
1501	3	3.96	0.0662268	Weak
1502	3	3.97	0.059061	Weak
1503	3	3.98	0.0493753	Weak
1504	3	3.99	0.0373645	Weak
1505	3	4	0.0232233	Weak
1807	4	1	-0.388193	Strong
1808	4	1.01	-0.386777	Strong
1809	4	1.02	-0.382639	Strong
1810	4	1.03	-0.37576	Strong
1811	4	1.04	-0.366121	Strong
1812	4	1.05	-0.353703	Strong
1813	4	1.06	-0.338486	Strong
1814	4	1.07	-0.32045	Strong
1815	4	1.08	-0.299578	Strong
1816	4	1.09	-0.275848	Strong
1817	4	1.1	-0.249242	Strong
1818	4	1.11	-0.219781	Strong
1819	4	1.12	-0.187654	Strong
1820	4	1.13	-0.153089	Strong
1821	4	1.14	-0.116314	Strong
1822	4	1.15	-0.0775579	Strong
1823	4	1.16	-0.0370499	Strong
1824	4	1.17	0.00498167	Strong
1825	4	1.18	0.048308	Strong
1826	4	1.19	0.0927005	Strong
1827	4	1.2	0.13793	Strong
1828	4	1.21	0.18372	Strong
1829	4	1.22	0.229592	Strong
1830	4	1.23	0.275024	Strong
1831	4	1.24	0.319488	Strong
1832	4	1.25	0.36246	Strong
1833	4	1.26	0.403415	Strong
1834	4	1.27	0.441828	Strong
1835	4	1.28	0.477173	Strong
1836	4	1.29	0.508926	Strong
1837	4	1.3	0.53656	Strong
1838	4	1.31	0.559686	Strong
1839	4	1.32	0.578449	Strong
1840	4	1.33	0.593129	Strong
1841	4	1.34	0.604006	Strong
1842	4	1.35	0.611361	Strong
1843	4	1.36	0.615473	Strong
1844	4	1.37	0.616624	Strong
1845	4	1.38	0.615092	Strong
1846	4	1.39	0.611159	Strong
1847	4	1.4	0.605104	Strong
1848	4	1.41	0.597199	Strong
1849	4	1.42	0.587679	Strong
1850	4	1.43	0.57677	Strong
1851	4	1.44	0.5647	Strong
1852	4	1.45	0.551695	Strong
1853	4	1.46	0.537982	Strong
1854	4	1.47	0.523787	Strong
1855	4	1.48	0.509336	Strong
1856	4	1.49	0.494857	Strong
1857	4	1.5	0.480576	Strong
1858	4	1.51	0.466719	Strong
1859	4	1.52	0.453513	Strong
1860	4	1.53	0.441185	Strong
1861	4	1.54	0.429962	Strong
1862	4	1.55	0.420069	Strong
1863	4	1.56	0.411734	Strong
1864	4	1.57	0.405183	Strong
1865	4	1.58	0.400643	Strong
1866	4	1.59	0.39834	Strong
1867	4	1.6	0.398501	Strong
1868	4	1.61	0.401247	Strong
1869	4	1.62	0.406279	Strong
1870	4	1.63	0.413189	Strong
1871	4	1.64	0.421575	Strong
1872	4	1.65	0.431028	Strong
1873	4	1.66	0.441146	Strong
1874	4	1.67	0.451521	Strong
1875	4	1.68	0.461748	Strong
1876	4	1.69	0.471423	Strong
1877	4	1.7	0.48014	Strong
1878	4	1.71	0.487498	Strong
1879	4	1.72	0.493122	Strong
1880	4	1.73	0.496641	Strong
1881	4	1.74	0.497684	Strong
1882	4	1.75	0.495881	Strong
1883	4	1.76	0.49086	Strong
1884	4	1.77	0.482253	Strong
1885	4	1.78	0.469687	Strong
1886	4	1.79	0.452792	Strong
1887	4	1.8	0.431197	Strong
1888	4	1.81	0.404715	Strong
1889	4	1.82	0.373887	Strong
1890	4	1.83	0.339437	Strong
1891	4	1.84	0.302089	Strong
1892	4	1.85	0.262568	Strong
1893	4	1.86	0.221598	Strong
1894	4	1.87	0.179902	Strong
1895	4	1.88	0.138205	Strong
1896	4	1.89	0.0972315	Strong
1897	4	1.9	0.0577051	Strong
1898	4	1.91	0.0202166	Strong
1899	4	1.92	-0.015178	Strong
1900	4	1.93	-0.0485563	Strong
1901	4	1.94	-0.0799957	Strong
1902	4	1.95	-0.109574	Strong
1903	4	1.96	-0.137368	Strong
1904	4	1.97	-0.163456	Strong
1905	4	1.98	-0.187916	Strong
1906	4	1.99	-0.210824	Strong
1907	4	2	-0.232259	Strong
1908	4	2.01	-0.252298	Strong
1909	4	2.02	-0.271018	Strong
1910	4	2.03	-0.288497	Strong
1911	4	2.04	-0.304812	Strong
1912	4	2.05	-0.320042	Strong
1913	4	2.06	-0.334263	Strong
1914	4	2.07	-0.347554	Strong
1915	4	2.08	-0.359991	Strong
1916	4	2.09	-0.371652	Strong
1917	4	2.1	-0.382615	Strong
1918	4	2.11	-0.392782	Strong
1919	4	2.12	-0.401354	Strong
1920	4	2.13	-0.407357	Strong
1921	4	2.14	-0.409815	Strong
1922	4	2.15	-0.407754	Strong
1923	4	2.16	-0.400201	Strong
1924	4	2.17	-0.38618	Strong
1925	4	2.18	-0.364718	Strong
1926	4	2.19	-0.334839	Strong
1927	4	2.2	-0.295569	Strong
1928	4	2.21	-0.246485	Strong
1929	4	2.22	-0.189368	Strong
1930	4	2.23	-0.12655	Strong
1931	4	2.24	-0.0603636	Strong
1932	4	2.25	0.006859	Strong
1933	4	2.26	0.0727858	Strong
1934	4	2.27	0.135084	Strong
1935	4	2.28	0.191423	Strong
1936	4	2.29	0.239468	Strong
1937	4	2.3	0.276889	Strong
1938	4	2.31	0.301961	Strong
1939	4	2.32	0.315396	Strong
1940	4	2.33	0.318513	Strong
1941	4	2.34	0.312632	Strong
1942	4	2.35	0.299072	Strong
1943	4	2.36	0.279153	Strong
1944	4	2.37	0.254194	Strong
1945	4	2.38	0.225515	Strong
1946	4	2.39	0.194436	Strong
1947	4	2.4	0.162276	Strong
1948	4	2.41	0.130165	Strong
1949	4	2.42	0.098474	Strong
1950	4	2.43	0.0673835	Strong
1951	4	2.44	0.0370745	Strong
1952	4	2.45	0.00772794	Strong
1953	4	2.46	-0.0204752	Strong
1954	4	2.47	-0.047354	Strong
1955	4	2.48	-0.0727275	Strong
1956	4	2.49	-0.0964148	Strong
1957	4	2.5	-0.118235	Strong
1958	4	2.51	-0.138007	Strong
1959	4	2.52	-0.155551	Strong
1960	4	2.53	-0.170684	Strong
1961	4	2.54	-0.183227	Strong
1962	4	2.55	-0.192997	Strong
1963	4	2.56	-0.199816	Strong
1964	4	2.57	-0.2035	Strong
1965	4	2.58	-0.203871	Strong
1966	4	2.59	-0.200745	Strong
1967	4	2.6	-0.193944	Strong
1968	4	2.61	-0.183452	Strong
1969	4	2.62	-0.169927	Strong
1970	4	2.63	-0.15419	Strong
1971	4	2.64	-0.137066	Strong
1972	4	2.65	-0.119378	Strong
1973	4	2.66	-0.101948	Strong
1974	4	2.67	-0.0856001	Strong
1975	4	2.68	-0.0711573	Strong
1976	4	2.69	-0.0594429	Strong
1977	4	2.7	-0.0512799	Strong
1978	4	2.71	-0.0473095	Strong
1979	4	2.72	-0.047444	Strong
1980	4	2.73	-0.0514135	Strong
1981	4	2.74	-0.0589481	Strong
1982	4	2.75	-0.069778	Strong
1983	4	2.76	-0.0836333	Strong
1984	4	2.77	-0.100244	Strong
1985	4	2.78	-0.119341	Strong
1986	4	2.79	-0.140653	Strong
1987	4	2.8	-0.163912	Strong
1988	4	2.81	-0.188821	Strong
1989	4	2.82	-0.214985	Strong
1990	4	2.83	-0.24198	Strong
1991	4	2.84	-0.269385	Strong
1992	4	2.85	-0.296778	Strong
1993	4	2.86	-0.323737	Strong
1994	4	2.87	-0.34984	Strong
1995	4	2.88	-0.374663	Strong
1996	4	2.89	-0.397787	Strong
1997	4	2.9	-0.418787	Strong
1998	4	2.91	-0.437337	Strong
[truncated: 25,694 more rows]

## Sheet: Figure 3e
Figure 3e: Correlation in activity between semantic and episodic tasks for LIFG/aINS weak > control contrast
Index	Z_WeakControl_Semantic	Z_WeakControl_Episodic
1	-1.13214	-1.26827
2	-1.15945	-0.113486
3	0.824277	1.6276
4	0.214308	1.45993
5	-1.53396	-0.150709
6	-0.794134	-0.121835
7	-0.766548	-0.708344
8	1.57385	2.76966
9	1.46518	1.0317
10	-2.9796	1.07832
11	1.12522	-1.23467
12	-1.1901	-0.791485
13	-0.75373	-0.898281
14	0.183656	0.0973226
15	1.5014	-1.24486
16	-0.176084	-1.67278
17	-0.264417	0.0635793
18	-0.889433	-0.939329
19	0.768547	1.45541
20	-0.410152	0.0280965
21	0.328276	-0.34482
22	0.134335	1.27173
23	-0.767383	-0.279768
24	0.506614	-0.898629
25	-0.0841287	-0.920196
26	0.0886356	-0.404306
27	0.618074	1.18963
28	-1.40382	0.126892
29	2.04199	0.133153
30	-1.17282	-0.353517
31	-0.568147	-2.5277
32	0.760187	0.401361
33	1.21996	-0.768873
34	-0.73088	-0.22724
35	0.100896	-0.145838
36	1.20882	0.383619
37	0.679378	0.251081
38	0.246074	-0.603287
39	-0.731716	-0.0206052
40	-0.553657	-0.339254
41	-0.432444	0.374923
42	0.868861	1.58134
43	1.00261	0.333178
44	0.882794	0.105671
45	0.127368	-0.177147
46	0.023431	1.39105

## Sheet: Figure 4a
Figure 4a: Correlation between inverse efficiency score and LIFG/aINS to vMPFC connectivity
Index	Type	Z_Connectivity_LIFG_MPFC	Z_IES
1	Semantic	-0.12707	-0.645318
2	Semantic	-0.19283	0.639066
3	Semantic	-0.22406	-0.193254
4	Semantic	-0.07811	-0.421568
5	Semantic	0.75932	0.86452
6	Semantic	0.7658	-0.846025
7	Semantic	0.40142	-1.32771
8	Semantic	0.2738	-1.21801
9	Semantic	-0.21309	0.306924
10	Semantic	1.29827	0.169772
11	Semantic	-0.11588	0.178709
12	Semantic	-0.69162	0.450036
13	Semantic	-1.48341	0.251787
14	Semantic	0.53455	-0.504989
15	Semantic	-1.2557	-1.14737
16	Semantic	1.1291	0.340211
17	Semantic	0.94053	-1.85963
18	Semantic	1.41734	-0.762343
19	Semantic	-0.17834	-0.061496
20	Semantic	1.2381	-0.712455
21	Semantic	-1.03306	-0.469246
22	Semantic	0.42742	0.077343
23	Semantic	-1.52547	-0.050501
24	Semantic	-0.75064	-0.793235
25	Semantic	-0.2387	-2.03212
26	Semantic	-0.27743	0.705854
27	Semantic	-0.15873	1.82216
28	Semantic	-1.28972	-0.061518
29	Semantic	-1.10669	-0.894635
30	Semantic	-2.66398	-0.737296
31	Semantic	-1.51412	0.311225
32	Semantic	0.06765	-0.734185
33	Semantic	-0.06515	-1.49541
34	Semantic	0.50989	0.644636
35	Semantic	0.17354	-0.166602
36	Semantic	1.82842	-0.317318
37	Semantic	0.07545	-0.0923
38	Semantic	-0.00454	0.472334
39	Semantic	-0.16835	-1.03088
40	Semantic	0.68815	-0.10077
41	Semantic	-0.1306	-1.13863
42	Semantic	0.2701	-0.630068
43	Semantic	-0.89386	-0.988178
44	Semantic	1.22799	0.063054
45	Semantic	-0.29267	0.002428
46	Semantic	-0.72592	0.240667
47	Semantic	-0.15788	0.962982
48	Semantic	0.60713	-0.362175
49	Semantic	0.93885	-0.044004
50	Semantic	0.83782	0.421367
51	Semantic	-0.21887	-0.692022
52	Semantic	-1.74675	-1.4824
53	Semantic	-1.54444	-1.13312
54	Semantic	-1.52464	-1.88882
55	Semantic	0.79624	2.8066
56	Semantic	0.4028	-0.788749
57	Semantic	-0.85981	0.740771
58	Semantic	-0.34887	0.345844
59	Semantic	0.20169	0.61504
60	Semantic	3.40173	-0.483435
61	Semantic	0.25278	-0.474781
62	Semantic	2.08375	0.070235
63	Semantic	1.32898	-0.041829
64	Semantic	1.00089	0.99451
65	Semantic	0.43116	1.20466
66	Semantic	-0.38806	-0.204132
67	Semantic	0.75862	-0.108222
68	Semantic	0.02474	-0.99266
69	Semantic	0.56824	0.252699
70	Semantic	-0.04468	1.90065
71	Semantic	0.80452	0.52138
72	Semantic	1.18388	0.027139
73	Semantic	-3.05407	-0.840872
74	Semantic	0.1826	-0.377419
75	Semantic	0.0926	-0.156872
76	Semantic	0.50579	1.77449
77	Semantic	0.41411	-0.247876
78	Semantic	0.62117	0.330368
79	Semantic	1.28165	-1.17519
80	Semantic	-0.46343	-0.300855
81	Semantic	-0.32772	-1.0125
82	Semantic	0.08352	-0.281137
83	Semantic	-0.03925	-0.674766
84	Semantic	0.29845	0.168423
85	Semantic	0.22832	0.497817
86	Semantic	1.00486	3.0212
87	Semantic	0.82369	0.823233
88	Semantic	-0.78015	3.00559
89	Semantic	-0.51067	-0.918262
90	Semantic	-2.49483	-0.014166
91	Semantic	0.70912	1.23799
92	Semantic	-1.06279	0.664265
93	Semantic	-0.0712	-0.085219
94	Semantic	0.70319	-0.351305
95	Semantic	1.15285	-1.14841
96	Semantic	-0.75508	-0.45911
97	Semantic	-1.62089	-1.44489
98	Semantic	-2.02865	-0.308404
99	Semantic	1.82015	0.626863
100	Semantic	-0.71942	0.693867
101	Semantic	-0.28828	0.063054
102	Semantic	-1.66343	0.200705
103	Semantic	-1.31227	-1.28383
104	Semantic	-0.10067	-0.327126
105	Semantic	-0.47684	-0.419582
106	Semantic	-0.0137	-0.688588
107	Semantic	-0.92334	-1.01149
108	Semantic	0.82228	0.552399
109	Semantic	0.47701	-0.589879
110	Semantic	1.27766	1.6574
111	Semantic	-0.39323	-0.284575
112	Semantic	-0.8004	-0.171885
113	Semantic	0.22427	-0.907035
114	Semantic	0.55134	0.192017
115	Semantic	-0.52802	1.67625
116	Semantic	0.66452	0.611189
117	Semantic	0.05346	2.33275
118	Semantic	0.99705	-0.180326
119	Semantic	0.83158	1.08488
120	Semantic	1.02749	0.530123
121	Semantic	0.18372	2.19173
122	Semantic	1.89551	2.65565
123	Semantic	-0.69115	0.063054
124	Semantic	1.32947	0.530714
125	Semantic	-0.08186	-0.47957
126	Semantic	1.52447	1.24782
127	Semantic	-0.60181	-0.29798
128	Semantic	0.55727	-0.539114
129	Semantic	0.49271	-1.57938
130	Semantic	-0.02334	-0.21309
131	Semantic	0.51234	-0.564616
132	Semantic	-1.08352	0.755393
133	Semantic	-1.51257	-1.82773
134	Semantic	0.38636	-1.12545
135	Semantic	-1.11011	-0.056847
136	Semantic	-0.97971	0.282802
137	Semantic	-1.82645	2.1941
138	Semantic	-1.03091	0.41963
139	Semantic	0.353	1.87531
140	Semantic	-0.13081	0.109081
141	Episodic	-0.12707	0.347706
142	Episodic	-0.19283	-1.18021
143	Episodic	-0.22406	2.14638
144	Episodic	-0.07811	-1.54228
145	Episodic	0.75932	-0.555684
146	Episodic	0.7658	-1.67168
147	Episodic	0.40142	0.044834
148	Episodic	0.2738	-1.54482
149	Episodic	-0.21309	-0.139129
150	Episodic	1.29827	1.28812
151	Episodic	-0.11588	-0.837734
152	Episodic	-0.69162	0.437822
153	Episodic	-1.48341	-0.890213
154	Episodic	0.53455	1.37631
155	Episodic	-1.2557	1.0542
156	Episodic	1.1291	1.15546
157	Episodic	0.94053	1.27774
158	Episodic	1.41734	0.032297
159	Episodic	-0.17834	-0.755267
160	Episodic	1.2381	-0.754196
161	Episodic	-1.03306	-0.157796
162	Episodic	0.42742	1.07678
163	Episodic	-1.52547	0.555004
164	Episodic	-0.75064	-1.28244
165	Episodic	-0.2387	0.121816
166	Episodic	-0.27743	-0.481579
167	Episodic	-0.15873	-0.332353
168	Episodic	-1.28972	1.7605
169	Episodic	-1.10669	0.338791
170	Episodic	-2.66398	-1.16847
171	Episodic	-1.51412	-1.3486
172	Episodic	0.06765	-0.710251
173	Episodic	-0.06515	-0.733293
174	Episodic	0.50989	1.01709
175	Episodic	0.17354	-0.945288
176	Episodic	1.82842	1.57526
177	Episodic	0.07545	-0.161792
178	Episodic	-0.00454	0.110968
179	Episodic	-0.16835	-0.049667
180	Episodic	0.68815	-0.164629
181	Episodic	-0.1306	-0.577879
182	Episodic	0.2701	-0.170102
183	Episodic	-0.89386	-1.50159
184	Episodic	1.22799	1.31825
185	Episodic	-0.29267	0.442139
186	Episodic	-0.72592	-0.652486
187	Episodic	-0.15788	-0.64837
188	Episodic	0.60713	0.69073
189	Episodic	0.93885	0.189319
190	Episodic	0.83782	0.627527
191	Episodic	-0.21887	0.072459
192	Episodic	-1.74675	-0.051521
193	Episodic	-1.54444	-0.849812
194	Episodic	-1.52464	-1.07309
195	Episodic	0.79624	-1.33803
196	Episodic	0.4028	0.74446
197	Episodic	-0.85981	-1.4241
198	Episodic	-0.34887	0.384915
199	Episodic	0.20169	1.66431
200	Episodic	3.40173	1.87705
201	Episodic	0.25278	0.600614
202	Episodic	2.08375	0.072459
203	Episodic	1.32898	1.44073
204	Episodic	1.00089	0.603268
205	Episodic	0.43116	-0.357239
206	Episodic	-0.38806	1.01723
207	Episodic	0.75862	1.6613
208	Episodic	0.02474	0.381863
209	Episodic	0.56824	1.13881
210	Episodic	-0.04468	0.507772
211	Episodic	0.80452	2.95673
212	Episodic	1.18388	-0.791834
213	Episodic	-3.05407	-0.979819
214	Episodic	0.1826	-0.254658
215	Episodic	0.0926	-0.313731
216	Episodic	0.50579	-0.859914
217	Episodic	0.41411	-0.125632
218	Episodic	0.62117	-1.042
219	Episodic	1.28165	0.604684
220	Episodic	-0.46343	-2.0123
221	Episodic	-0.32772	-0.783113
222	Episodic	0.08352	-1.03069
223	Episodic	-0.03925	-0.594159
224	Episodic	0.29845	0.660389
225	Episodic	0.22832	-1.3071
226	Episodic	1.00486	2.13603
227	Episodic	0.82369	-0.299334
228	Episodic	-0.78015	0.072459
229	Episodic	-0.51067	0.090383
230	Episodic	-2.49483	-0.749597
231	Episodic	0.70912	-0.227707
232	Episodic	-1.06279	-0.741798
233	Episodic	-0.0712	0.38334
234	Episodic	0.70319	3.31245
235	Episodic	1.15285	-0.222387
236	Episodic	-0.75508	0.686079
237	Episodic	-1.62089	-1.12905
238	Episodic	-2.02865	-0.652117
239	Episodic	1.82015	0.695794
240	Episodic	-0.71942	0.601316
241	Episodic	-0.28828	-0.922067
242	Episodic	-1.66343	0.134983
243	Episodic	-1.31227	-0.618352
244	Episodic	-0.10067	0.641928
245	Episodic	-0.47684	-0.001133
246	Episodic	-0.0137	-0.273118
247	Episodic	-0.92334	-1.02235
248	Episodic	0.82228	-0.916987
249	Episodic	0.47701	-0.403883
250	Episodic	1.27766	0.427648
251	Episodic	-0.39323	0.013795
252	Episodic	-0.8004	-0.028846
253	Episodic	0.22427	0.019685
254	Episodic	0.55134	-0.432393
255	Episodic	-0.52802	1.19494
256	Episodic	0.66452	0.591711
257	Episodic	0.05346	-0.112832
258	Episodic	0.99705	-0.380495
259	Episodic	0.83158	-0.421744
260	Episodic	1.02749	-0.500978
261	Episodic	0.18372	3.45389
262	Episodic	1.89551	0.762049
263	Episodic	-0.69115	0.004136
264	Episodic	1.32947	-0.506368
265	Episodic	-0.08186	-0.996178
266	Episodic	1.52447	1.65876
267	Episodic	-0.60181	-1.47378
268	Episodic	0.55727	0.704902
269	Episodic	0.49271	-0.327806
270	Episodic	-0.02334	0.153639
271	Episodic	0.51234	-0.984341
272	Episodic	-1.08352	0.349245
273	Episodic	-1.51257	0.477248
274	Episodic	0.38636	-0.270451
275	Episodic	-1.11011	-0.061598
276	Episodic	-0.97971	-0.455136
277	Episodic	-1.82645	-1.49649
278	Episodic	-1.03091	-0.695809
279	Episodic	0.353	0.258171
280	Episodic	-0.13081	-0.726999

## Sheet: Figure 4c
Figure 4c: Distribution of significant voxels across 7 large-scale brain networks based on the Yeo7-Network parcellation scheme
Index	Network	Contrast	Contrast Type	Voxels	Total Voxels	Percentage
1	VN	Positive	Connectivity	4079	48897	8.34
2	SMN	Positive	Connectivity	3571	48897	7.3
3	DAN	Positive	Connectivity	1563	48897	3.2
4	S/VAN	Positive	Connectivity	263	48897	0.54
5	LN	Positive	Connectivity	10014	48897	20.48
6	FPN	Positive	Connectivity	5557	48897	11.36
7	DMN	Positive	Connectivity	23850	48897	48.78
8	VN	Negative	Connectivity	1705	22856	7.46
9	SMN	Negative	Connectivity	2912	22856	12.74
10	DAN	Negative	Connectivity	3598	22856	15.74
11	S/VAN	Negative	Connectivity	9482	22856	41.49
12	LN	Negative	Connectivity	25	22856	0.11
13	FPN	Negative	Connectivity	4513	22856	19.75
14	DMN	Negative	Connectivity	621	22856	2.72

## Sheet: Figure S1
Figure S1: Distribution of semantic associative strengths
Index	Strength	Category	List
1	0.05	Weak	A
2	0.01	Weak	A
3	0.02	Weak	A
4	0.02	Weak	A
5	0.01	Weak	A
6	0.01	Weak	A
7	0.02	Weak	A
8	0.03	Weak	A
9	0.05	Weak	A
10	0.09	Weak	A
11	0.08	Weak	A
12	0.06	Weak	A
13	0.03	Weak	A
14	0.03	Weak	A
15	0.03	Weak	A
16	0.05	Weak	A
17	0.02	Weak	A
18	0.01	Weak	A
19	0.01	Weak	A
20	0.01	Weak	A
21	0.04	Weak	A
22	0.01	Weak	A
23	0.01	Weak	A
24	0.01	Weak	A
25	0.01	Weak	A
26	0.01	Weak	A
27	0.02	Weak	A
28	0.01	Weak	A
29	0.03	Weak	A
30	0.01	Weak	A
31	0.01	Weak	A
32	0.01	Weak	A
33	0.01	Weak	A
34	0.02	Weak	A
35	0.01	Weak	A
36	0.01	Weak	A
37	0.05	Weak	A
38	0.05	Weak	A
39	0.01	Weak	A
40	0.14	Weak	A
41	0.22	Strong	A
42	0.65	Strong	A
43	0.47	Strong	A
44	0.92	Strong	A
45	0.36	Strong	A
46	0.23	Strong	A
47	0.69	Strong	A
48	0.35	Strong	A
49	0.33	Strong	A
50	0.45	Strong	A
51	0.22	Strong	A
52	0.21	Strong	A
53	0.29	Strong	A
54	0.61	Strong	A
55	0.26	Strong	A
56	0.26	Strong	A
57	0.35	Strong	A
58	0.43	Strong	A
59	0.38	Strong	A
60	0.2	Strong	A
61	0.31	Strong	A
62	0.26	Strong	A
63	0.34	Strong	A
64	0.44	Strong	A
65	0.47	Strong	A
66	0.24	Strong	A
67	0.7	Strong	A
68	0.46	Strong	A
69	0.35	Strong	A
70	0.63	Strong	A
71	0.25	Strong	A
72	0.52	Strong	A
73	0.6	Strong	A
74	0.41	Strong	A
75	0.2	Strong	A
76	0.27	Strong	A
77	0.31	Strong	A
78	0.21	Strong	A
79	0.52	Strong	A
80	0.29	Strong	A
81	0.04	Weak	B
82	0.01	Weak	B
83	0.01	Weak	B
84	0.04	Weak	B
85	0.01	Weak	B
86	0.15	Weak	B
87	0.02	Weak	B
88	0.07	Weak	B
89	0.03	Weak	B
90	0.01	Weak	B
91	0.062	Weak	B
92	0.08	Weak	B
93	0.08	Weak	B
94	0.02	Weak	B
95	0.03	Weak	B
96	0.01	Weak	B
97	0.01	Weak	B
98	0.01	Weak	B
99	0.01	Weak	B
100	0.02	Weak	B
101	0.02	Weak	B
102	0.02	Weak	B
103	0.01	Weak	B
104	0.01	Weak	B
105	0.02	Weak	B
106	0.01	Weak	B
107	0.01	Weak	B
108	0.01	Weak	B
109	0.01	Weak	B
110	0.02	Weak	B
111	0.01	Weak	B
112	0.03	Weak	B
113	0.02	Weak	B
114	0.01	Weak	B
115	0.01	Weak	B
116	0.03	Weak	B
117	0.01	Weak	B
118	0.02	Weak	B
119	0.01	Weak	B
120	0.01	Weak	B
121	0.68	Strong	B
122	0.3	Strong	B
123	0.22	Strong	B
124	0.27	Strong	B
125	0.3	Strong	B
126	0.61	Strong	B
127	0.28	Strong	B
128	0.26	Strong	B
129	0.77	Strong	B
130	0.38	Strong	B
131	0.25	Strong	B
132	0.4	Strong	B
133	0.41	Strong	B
134	0.29	Strong	B
135	0.4	Strong	B
136	0.48	Strong	B
137	0.44	Strong	B
138	0.32	Strong	B
139	0.54	Strong	B
140	0.33	Strong	B
141	0.36	Strong	B
142	0.64	Strong	B
143	0.5	Strong	B
144	0.5	Strong	B
145	0.44	Strong	B
146	0.35	Strong	B
147	0.6	Strong	B
148	0.59	Strong	B
149	0.65	Strong	B
150	0.33	Strong	B
151	0.58	Strong	B
152	0.7	Strong	B
153	0.21	Strong	B
154	0.2	Strong	B
155	0.25	Strong	B
156	0.41	Strong	B
157	0.22	Strong	B
158	0.64	Strong	B
159	0.4	Strong	B
160	0.32	Strong	B

## Sheet: Figure S2
Figure S2: Psycholinguistic properties of the task stimuli
Index	Stimuli Type	Task Type	List	Strength	Category	Concreteness	Familiarity	Imagability	Number of Letters	Lexical Frequency
1	Probe	Semantic	A	0.05	Weak	620	598	637	5	4.58
2	Probe	Semantic	A	0.01	Weak	615	575	622	4	5.33
3	Probe	Semantic	A	0.02	Weak	604	549	538	4	4.06
4	Probe	Semantic	A	0.02	Weak	597	554	623	3	4.19
5	Probe	Semantic	A	0.01	Weak	640	562	595	6	3.08
6	Probe	Semantic	A	0.01	Weak	595	566	606	4	4.49
7	Probe	Semantic	A	0.02	Weak		415		6	4.68
8	Probe	Semantic	A	0.03	Weak	606	617	610	5	4.66
9	Probe	Semantic	A	0.05	Weak	576	560	611	9	4.77
10	Probe	Semantic	A	0.09	Weak	588	503	565	4	4.07
11	Probe	Semantic	A	0.08	Weak	606	630	599	4	5.26
12	Probe	Semantic	A	0.06	Weak	365	567	461	3	5.38
13	Probe	Semantic	A	0.03	Weak	605	515	618	6	4.66
14	Probe	Semantic	A	0.03	Weak	305	536	448	6	4.6
15	Probe	Semantic	A	0.03	Weak	613	560	624	5	4.99
16	Probe	Semantic	A	0.05	Weak	593	542	586	6	3.85
17	Probe	Semantic	A	0.02	Weak	590	539	608	4	4.36
18	Probe	Semantic	A	0.01	Weak	588	534	608	4	3.94
19	Probe	Semantic	A	0.01	Weak				6	4.81
20	Probe	Semantic	A	0.01	Weak	608	518	632	5	4.46
21	Probe	Semantic	A	0.04	Weak	579	565	608	7	3.81
22	Probe	Semantic	A	0.01	Weak	550	575	542	5	5.28
23	Probe	Semantic	A	0.01	Weak	566	531	588	6	4.38
24	Probe	Semantic	A	0.01	Weak	598	563	588	4	4.18
25	Probe	Semantic	A	0.01	Weak	599	635	590	5	4.94
26	Probe	Semantic	A	0.01	Weak	293	545	446	4	5.3
27	Probe	Semantic	A	0.02	Weak	610	556	580	4	3.81
28	Probe	Semantic	A	0.01	Weak	357	571	379	4	5.2
29	Probe	Semantic	A	0.03	Weak	595	556	527	5	4.73
30	Probe	Semantic	A	0.01	Weak	449	486	510	6	3.93
31	Probe	Semantic	A	0.01	Weak	600	583	612	4	5.01
32	Probe	Semantic	A	0.01	Weak	608	539	596	4	4.3
33	Probe	Semantic	A	0.01	Weak	595	554	623	5	4.38
34	Probe	Semantic	A	0.02	Weak	532	552	531	3	5.4
35	Probe	Semantic	A	0.01	Weak	541	596	615	5	4.53
36	Probe	Semantic	A	0.01	Weak	509	480	553	5	4.27
37	Probe	Semantic	A	0.05	Weak	614	564	585	5	4.84
38	Probe	Semantic	A	0.05	Weak	570	566	556	6	4.25
39	Probe	Semantic	A	0.01	Weak	584	558	617	6	3.81
40	Probe	Semantic	A	0.14	Weak	569	494	547	3	3.87
41	Probe	Semantic	A	0.22	Strong	591	406	536	6	3.89
42	Probe	Semantic	A	0.65	Strong	622	634	638	3	5.44
43	Probe	Semantic	A	0.47	Strong	581	508	538	6	4.25
44	Probe	Semantic	A	0.92	Strong				7	3.49
45	Probe	Semantic	A	0.36	Strong	535	489	586	6	4.08
46	Probe	Semantic	A	0.23	Strong	514	613	501	4	4.94
47	Probe	Semantic	A	0.69	Strong	477	595	526	3	5.99
48	Probe	Semantic	A	0.35	Strong	595	588	595	5	4.85
49	Probe	Semantic	A	0.33	Strong	592	584	598	4	3.97
50	Probe	Semantic	A	0.45	Strong	599	587	602	5	4.58
51	Probe	Semantic	A	0.22	Strong	611	533	608	5	4.6
52	Probe	Semantic	A	0.21	Strong	583	433	596	5	3.65
53	Probe	Semantic	A	0.29	Strong	621	564	635	3	4.98
54	Probe	Semantic	A	0.61	Strong	612	573	633	5	4.49
55	Probe	Semantic	A	0.26	Strong		507		6	4.16
56	Probe	Semantic	A	0.26	Strong	565	588	532	4	4.42
57	Probe	Semantic	A	0.35	Strong	670	588	638	4	4.73
58	Probe	Semantic	A	0.43	Strong	616	574	629	8	4.64
59	Probe	Semantic	A	0.38	Strong	568	572	613	5	4.78
60	Probe	Semantic	A	0.2	Strong	605	519	582	3	4.37
61	Probe	Semantic	A	0.31	Strong	496	636	607	5	5.65
62	Probe	Semantic	A	0.26	Strong	525	594	503	4	4.62
63	Probe	Semantic	A	0.34	Strong				3	3.99
64	Probe	Semantic	A	0.44	Strong	568	575	565	7	4.03
65	Probe	Semantic	A	0.47	Strong	523	457	578	6	4.66
66	Probe	Semantic	A	0.24	Strong	623	506	599	4	4.2
67	Probe	Semantic	A	0.7	Strong	600	604	618	4	5.08
68	Probe	Semantic	A	0.46	Strong				7	3.41
69	Probe	Semantic	A	0.35	Strong	615	553	612	4	4.77
70	Probe	Semantic	A	0.63	Strong	600	569	601	4	4.15
71	Probe	Semantic	A	0.25	Strong	629	546	618	6	3.63
72	Probe	Semantic	A	0.52	Strong	484	610	530	5	4.94
73	Probe	Semantic	A	0.6	Strong	598	594	600	4	4.1
74	Probe	Semantic	A	0.41	Strong	514	603	578	4	5.1
75	Probe	Semantic	A	0.2	Strong				6	3.29
76	Probe	Semantic	A	0.27	Strong	620	608	595	5	4.84
77	Probe	Semantic	A	0.31	Strong	604	599	582	5	5.1
78	Probe	Semantic	A	0.21	Strong	402	550	506	6	4.82
79	Probe	Semantic	A	0.52	Strong	621	570	624	4	4.84
80	Probe	Semantic	A	0.29	Strong	608	540	586	4	4.11
81	Target	Semantic	A	0.05	Weak	632	547	611	4	3.79
82	Target	Semantic	A	0.01	Weak	607	575	596	5	3.81
83	Target	Semantic	A	0.02	Weak				7	3.99
84	Target	Semantic	A	0.02	Weak	604	511	613	3	3.95
85	Target	Semantic	A	0.01	Weak	587	560	550	6	3.88
86	Target	Semantic	A	0.01	Weak				5	3.4
87	Target	Semantic	A	0.02	Weak				6	4
88	Target	Semantic	A	0.03	Weak				5	4.46
89	Target	Semantic	A	0.05	Weak				4	4.15
90	Target	Semantic	A	0.09	Weak	567	550	569	3	4.39
91	Target	Semantic	A	0.08	Weak	573	540	545	4	4.34
92	Target	Semantic	A	0.06	Weak	565	450	547	6	4.03
93	Target	Semantic	A	0.03	Weak				5	4.06
94	Target	Semantic	A	0.03	Weak	591	430	621	4	3.4
95	Target	Semantic	A	0.03	Weak	570	476	579	4	4.08
96	Target	Semantic	A	0.05	Weak				6	2.94
97	Target	Semantic	A	0.02	Weak				4	3.27
98	Target	Semantic	A	0.01	Weak				5	3.73
99	Target	Semantic	A	0.01	Weak	567	479	551	3	3.64
100	Target	Semantic	A	0.01	Weak	443	540	507	5	4.19
101	Target	Semantic	A	0.04	Weak				8	4.25
102	Target	Semantic	A	0.01	Weak	599	438	535	4	3.16
103	Target	Semantic	A	0.01	Weak	593	487	585	4	4.03
104	Target	Semantic	A	0.01	Weak	595	531	606	6	3.82
105	Target	Semantic	A	0.01	Weak	588	541	599	5	3.68
106	Target	Semantic	A	0.01	Weak				6	4.34
107	Target	Semantic	A	0.02	Weak				7	3.79
108	Target	Semantic	A	0.01	Weak				7	4.69
109	Target	Semantic	A	0.03	Weak	585	495	582	6	3.31
110	Target	Semantic	A	0.01	Weak	384	511	395	5	5.27
111	Target	Semantic	A	0.01	Weak	594	519	621	5	3.76
112	Target	Semantic	A	0.01	Weak				5	4.46
113	Target	Semantic	A	0.01	Weak	626	433	589	4	4.21
114	Target	Semantic	A	0.02	Weak	623	461	597	3	3.85
115	Target	Semantic	A	0.01	Weak	582	551	598	5	4.05
116	Target	Semantic	A	0.01	Weak	595	512	612	8	3.29
117	Target	Semantic	A	0.05	Weak				6	3.94
118	Target	Semantic	A	0.05	Weak	572	489	546	3	4.22
119	Target	Semantic	A	0.01	Weak	568	373	513	5	3.36
120	Target	Semantic	A	0.14	Weak	535	485	494	6	4.18
121	Target	Semantic	A	0.22	Strong	576	464	556	6	3.8
122	Target	Semantic	A	0.65	Strong				6	3.53
123	Target	Semantic	A	0.47	Strong	611	557	591	3	3.57
124	Target	Semantic	A	0.92	Strong	624	588	592	6	4.81
125	Target	Semantic	A	0.36	Strong	547	425	553	7	2.75
126	Target	Semantic	A	0.23	Strong				8	4.33
127	Target	Semantic	A	0.69	Strong	496	636	607	5	5.65
128	Target	Semantic	A	0.35	Strong	586	515	578	4	3.59
129	Target	Semantic	A	0.33	Strong	612	573	633	5	4.49
130	Target	Semantic	A	0.45	Strong	600	542	596	4	3.78
131	Target	Semantic	A	0.22	Strong	597	554	623	3	4.19
132	Target	Semantic	A	0.21	Strong	605	501	607	3	4.46
133	Target	Semantic	A	0.29	Strong				5	2.91
134	Target	Semantic	A	0.61	Strong	576	480	581	6	3.28
135	Target	Semantic	A	0.26	Strong	532	423	480	4	3.61
136	Target	Semantic	A	0.26	Strong	612	603	618	3	5.07
137	Target	Semantic	A	0.35	Strong	621	529	632	3	4.44
138	Target	Semantic	A	0.43	Strong	588	585	607	4	4.71
139	Target	Semantic	A	0.38	Strong	634	531	621	6	4.36
140	Target	Semantic	A	0.2	Strong	604	521	562	6	3.45
141	Target	Semantic	A	0.31	Strong	614	477	595	3	4.07
142	Target	Semantic	A	0.26	Strong	459	557	438	7	4.94
143	Target	Semantic	A	0.34	Strong				6	3.41
144	Target	Semantic	A	0.44	Strong	554	547	600	6	4.71
145	Target	Semantic	A	0.47	Strong				7	3.74
146	Target	Semantic	A	0.24	Strong	606	529	632	4	4.53
147	Target	Semantic	A	0.7	Strong	606	511	592	8	3.89
148	Target	Semantic	A	0.46	Strong				11	2.86
149	Target	Semantic	A	0.35	Strong	571	461	525	6	3.93
150	Target	Semantic	A	0.63	Strong				8	3.58
151	Target	Semantic	A	0.25	Strong				7	3.8
152	Target	Semantic	A	0.52	Strong				3	3.62
153	Target	Semantic	A	0.6	Strong	554	436	565	4	2.4
154	Target	Semantic	A	0.41	Strong				6	3.83
155	Target	Semantic	A	0.2	Strong	615	644	613	5	4.82
156	Target	Semantic	A	0.27	Strong	590	442	608	4	3.75
157	Target	Semantic	A	0.31	Strong	606	617	610	5	4.66
158	Target	Semantic	A	0.21	Strong				7	3.61
159	Target	Semantic	A	0.52	Strong	608	544	631	4	3.74
160	Target	Semantic	A	0.29	Strong	622	507	596	5	4.67
161	Probe	Semantic	B	0.04	Weak	592	608	593	3	4.7
162	Probe	Semantic	B	0.01	Weak				6	4.14
163	Probe	Semantic	B	0.01	Weak	635	636	635	3	5.12
164	Probe	Semantic	B	0.04	Weak	587	604	598	4	4.47
165	Probe	Semantic	B	0.01	Weak	637	584	631	4	4.89
166	Probe	Semantic	B	0.15	Weak	588	541	567	4	4.51
167	Probe	Semantic	B	0.02	Weak	615	582	617	3	4.83
168	Probe	Semantic	B	0.07	Weak	634	560	601	5	3.87
169	Probe	Semantic	B	0.03	Weak	587	560	616	6	5.02
170	Probe	Semantic	B	0.01	Weak				6	3.99
171	Probe	Semantic	B	0.062	Weak	386	553	485	5	5
172	Probe	Semantic	B	0.08	Weak	576	550	594	4	5.1
173	Probe	Semantic	B	0.08	Weak	604	601	598	4	5.44
174	Probe	Semantic	B	0.02	Weak	355	564	519	4	4.89
175	Probe	Semantic	B	0.03	Weak	584	548	602	8	5.08
176	Probe	Semantic	B	0.01	Weak	584	555	561	4	4.52
177	Probe	Semantic	B	0.01	Weak	595	564	571	3	3.96
178	Probe	Semantic	B	0.01	Weak	575	571	586	7	4.16
179	Probe	Semantic	B	0.01	Weak	626	589	601	3	4.88
180	Probe	Semantic	B	0.02	Weak	577	610	595	6	4.85
181	Probe	Semantic	B	0.02	Weak	302	467	392	7	4.03
182	Probe	Semantic	B	0.02	Weak	627	511	626	4	4.45
183	Probe	Semantic	B	0.01	Weak	616	518	604	5	3.35
184	Probe	Semantic	B	0.01	Weak	405	573	475	4	5.61
185	Probe	Semantic	B	0.02	Weak	339	579	340	4	5.67
186	Probe	Semantic	B	0.01	Weak	571	554	576	3	4.37
187	Probe	Semantic	B	0.01	Weak	600	524	576	3	4.26
188	Probe	Semantic	B	0.01	Weak	535	558	556	5	4.58
189	Probe	Semantic	B	0.01	Weak				4	4.13
190	Probe	Semantic	B	0.02	Weak	537	527	612	5	5.08
191	Probe	Semantic	B	0.01	Weak	586	552	604	4	4.72
192	Probe	Semantic	B	0.03	Weak	608	556	623	4	4.64
193	Probe	Semantic	B	0.02	Weak	594	612	570	4	4.69
194	Probe	Semantic	B	0.01	Weak	596	559	609	8	3.92
195	Probe	Semantic	B	0.01	Weak	618	615	597	4	4.79
196	Probe	Semantic	B	0.03	Weak	617	547	551	7	4.28
197	Probe	Semantic	B	0.01	Weak	591	525	592	5	3.67
198	Probe	Semantic	B	0.02	Weak	550	457	562	6	3.18
199	Probe	Semantic	B	0.01	Weak	616	641	632	5	5.53
200	Probe	Semantic	B	0.01	Weak	594	510	577	5	3.95
201	Probe	Semantic	B	0.68	Strong	589	597	608	4	5.29
202	Probe	Semantic	B	0.3	Strong				5	4.59
203	Probe	Semantic	B	0.22	Strong	622	539	577	6	4.08
204	Probe	Semantic	B	0.27	Strong	614	544	619	7	4.82
205	Probe	Semantic	B	0.3	Strong	564	486	541	4	3.35
206	Probe	Semantic	B	0.61	Strong	501	507	586	4	4.34
207	Probe	Semantic	B	0.28	Strong				6	4.3
208	Probe	Semantic	B	0.26	Strong	606	529	632	4	4.53
209	Probe	Semantic	B	0.77	Strong	450	603	587	6	5.29
210	Probe	Semantic	B	0.38	Strong		550		6	4.39
211	Probe	Semantic	B	0.25	Strong	618	498	566	4	4.1
212	Probe	Semantic	B	0.4	Strong	608	600	606	5	5.83
213	Probe	Semantic	B	0.41	Strong				9	3.91
214	Probe	Semantic	B	0.29	Strong	579	505	608	6	4.19
215	Probe	Semantic	B	0.4	Strong	633	519	614	4	4.61
216	Probe	Semantic	B	0.48	Strong	587	589	618	4	4.8
217	Probe	Semantic	B	0.44	Strong	574	631	604	5	5.84
218	Probe	Semantic	B	0.32	Strong	624	520	615	5	4.41
219	Probe	Semantic	B	0.54	Strong	590	523	571	5	4.62
220	Probe	Semantic	B	0.33	Strong				6	4
221	Probe	Semantic	B	0.36	Strong				5	4.78
222	Probe	Semantic	B	0.64	Strong	387	518	368	4	2.82
223	Probe	Semantic	B	0.5	Strong	593	526	623	5	4.49
224	Probe	Semantic	B	0.5	Strong				8	3.57
225	Probe	Semantic	B	0.44	Strong	594	592	605	5	4.81
226	Probe	Semantic	B	0.35	Strong	584	577	598	3	4.76
227	Probe	Semantic	B	0.6	Strong	624	548	588	3	4.23
228	Probe	Semantic	B	0.59	Strong	611	516	602	5	4.17
229	Probe	Semantic	B	0.65	Strong	616	612	612	5	4.47
230	Probe	Semantic	B	0.33	Strong	588	593	615	6	4.52
231	Probe	Semantic	B	0.58	Strong	614	551	573	5	3.81
232	Probe	Semantic	B	0.7	Strong	450	582	477	5	4.84
233	Probe	Semantic	B	0.21	Strong	581	578	553	4	3.77
234	Probe	Semantic	B	0.2	Strong	502	597	497	5	5.16
235	Probe	Semantic	B	0.25	Strong	604	528	517	5	5.02
236	Probe	Semantic	B	0.41	Strong	617	635	639	3	5.01
237	Probe	Semantic	B	0.22	Strong	609	572	599	3	5.02
238	Probe	Semantic	B	0.64	Strong	604	613	622	4	4.95
239	Probe	Semantic	B	0.4	Strong	499	615	621	6	4.83
240	Probe	Semantic	B	0.32	Strong	592	548	593	5	4.98
241	Target	Semantic	B	0.04	Weak	602	547	606	8	3.79
242	Target	Semantic	B	0.01	Weak				4	4.19
243	Target	Semantic	B	0.01	Weak	560	526	556	7	3.4
244	Target	Semantic	B	0.04	Weak		498		3	4.06
245	Target	Semantic	B	0.01	Weak				7	3.73
246	Target	Semantic	B	0.15	Weak				6	3.73
247	Target	Semantic	B	0.02	Weak				3	3.62
248	Target	Semantic	B	0.07	Weak				6	3.09
249	Target	Semantic	B	0.03	Weak	596	510	576	5	3.99
250	Target	Semantic	B	0.01	Weak	597	421	561	5	3.8
251	Target	Semantic	B	0.062	Weak	261	561	421	4	5.56
252	Target	Semantic	B	0.08	Weak	595	513	559	5	4.49
253	Target	Semantic	B	0.08	Weak				3	3.62
254	Target	Semantic	B	0.02	Weak	542	607	618	3	4.79
255	Target	Semantic	B	0.03	Weak	590	415	619	8	2.89
256	Target	Semantic	B	0.01	Weak	558	493	554	9	3
257	Target	Semantic	B	0.01	Weak	483	536	487	4	4.14
258	Target	Semantic	B	0.01	Weak				8	3.14
259	Target	Semantic	B	0.01	Weak				7	3.92
260	Target	Semantic	B	0.02	Weak	402	536	447	6	4.23
261	Target	Semantic	B	0.02	Weak	307	522	379	7	4.75
262	Target	Semantic	B	0.02	Weak	585	526	572	4	4.88
263	Target	Semantic	B	0.01	Weak		298	541	5	3.31
264	Target	Semantic	B	0.01	Weak	336	524	395	5	4.5
265	Target	Semantic	B	0.02	Weak	583	529	548	6	4.1
266	Target	Semantic	B	0.01	Weak				7	2.58
267	Target	Semantic	B	0.01	Weak	529	397	570	7	2.98
268	Target	Semantic	B	0.01	Weak	597	504	602	7	3.66
269	Target	Semantic	B	0.01	Weak				6	4.26
270	Target	Semantic	B	0.02	Weak	586	515	578	4	3.59
271	Target	Semantic	B	0.01	Weak		509	488	7	4.13
272	Target	Semantic	B	0.03	Weak	595	452	563	4	4.27
273	Target	Semantic	B	0.02	Weak	606	446	592	7	3.1
274	Target	Semantic	B	0.01	Weak				7	3.1
275	Target	Semantic	B	0.01	Weak	552	592	535	4	5
276	Target	Semantic	B	0.03	Weak				6	3.03
277	Target	Semantic	B	0.01	Weak				6	3.78
278	Target	Semantic	B	0.02	Weak	648	519	652	5	3.36
279	Target	Semantic	B	0.01	Weak				4	3.98
280	Target	Semantic	B	0.01	Weak	623	486	597	3	4.06
281	Target	Semantic	B	0.68	Strong	587	478	592	6	3.46
282	Target	Semantic	B	0.3	Strong				3	3.79
283	Target	Semantic	B	0.22	Strong				6	3.66
284	Target	Semantic	B	0.27	Strong	613	608	599	3	4.8
285	Target	Semantic	B	0.3	Strong	618	396	556	6	3.25
286	Target	Semantic	B	0.61	Strong	455	474	575	4	3.4
287	Target	Semantic	B	0.28	Strong	597	421	561	5	3.8
288	Target	Semantic	B	0.26	Strong				5	4.03
289	Target	Semantic	B	0.77	Strong				3	4.05
290	Target	Semantic	B	0.38	Strong				5	3.31
291	Target	Semantic	B	0.25	Strong	608	490	628	7	3.82
292	Target	Semantic	B	0.4	Strong	610	529	574	5	4.18
293	Target	Semantic	B	0.41	Strong				5	4.02
294	Target	Semantic	B	0.29	Strong	591	406	536	6	3.89
295	Target	Semantic	B	0.4	Strong	538	341	481	3	3.41
296	Target	Semantic	B	0.48	Strong	556	473	596	7	4.05
297	Target	Semantic	B	0.44	Strong	581	564	603	4	4.05
298	Target	Semantic	B	0.32	Strong	624	548	588	3	4.23
299	Target	Semantic	B	0.54	Strong	604	578	562	4	5.26
300	Target	Semantic	B	0.33	Strong				9	3.17
301	Target	Semantic	B	0.36	Strong	502	597	497	5	5.16
302	Target	Semantic	B	0.64	Strong	337	534	357	4	3.06
303	Target	Semantic	B	0.5	Strong				5	4.36
304	Target	Semantic	B	0.5	Strong				5	3.82
305	Target	Semantic	B	0.44	Strong	611	514	542	4	4.24
306	Target	Semantic	B	0.35	Strong	586	566	532	3	4.6
307	Target	Semantic	B	0.6	Strong				6	3.28
308	Target	Semantic	B	0.59	Strong				4	3.81
309	Target	Semantic	B	0.65	Strong	640	562	595	6	3.08
310	Target	Semantic	B	0.33	Strong	600	599	601	4	4.65
311	Target	Semantic	B	0.58	Strong				5	2.36
312	Target	Semantic	B	0.7	Strong	472	454	556	5	3.12
313	Target	Semantic	B	0.21	Strong	600	569	601	4	4.15
314	Target	Semantic	B	0.2	Strong				4	4.18
315	Target	Semantic	B	0.25	Strong	602	506	599	4	4.33
316	Target	Semantic	B	0.41	Strong				7	3.96
317	Target	Semantic	B	0.22	Strong	602	551	594	6	4.02
318	Target	Semantic	B	0.64	Strong	583	529	548	6	4.1
319	Target	Semantic	B	0.4	Strong	439	612	618	6	5
320	Target	Semantic	B	0.32	Strong	572	548	554	7	4.82
321	Probe	Episodic	A		Weak	620	598	637	5	4.58
322	Probe	Episodic	A		Weak	615	575	622	4	5.33
323	Probe	Episodic	A		Weak	604	549	538	4	4.06
324	Probe	Episodic	A		Weak	597	554	623	3	4.19
325	Probe	Episodic	A		Weak	640	562	595	6	3.08
326	Probe	Episodic	A		Weak	595	566	606	4	4.49
327	Probe	Episodic	A		Weak		415		6	4.68
328	Probe	Episodic	A		Weak	606	617	610	5	4.66
329	Probe	Episodic	A		Weak	576	560	611	9	4.77
330	Probe	Episodic	A		Weak	588	503	565	4	4.07
331	Probe	Episodic	A		Weak	606	630	599	4	5.26
332	Probe	Episodic	A		Weak	365	567	461	3	5.38
333	Probe	Episodic	A		Weak	605	515	618	6	4.66
334	Probe	Episodic	A		Weak	305	536	448	6	4.6
335	Probe	Episodic	A		Weak	613	560	624	5	4.99
336	Probe	Episodic	A		Weak	593	542	586	6	3.85
337	Probe	Episodic	A		Weak	590	539	608	4	4.36
338	Probe	Episodic	A		Weak	588	534	608	4	3.94
339	Probe	Episodic	A		Weak				6	4.81
340	Probe	Episodic	A		Weak	608	518	632	5	4.46
341	Probe	Episodic	A		Weak	579	565	608	7	3.81
342	Probe	Episodic	A		Weak	550	575	542	5	5.28
343	Probe	Episodic	A		Weak	566	531	588	6	4.38
344	Probe	Episodic	A		Weak	598	563	588	4	4.18
345	Probe	Episodic	A		Weak	599	635	590	5	4.94
346	Probe	Episodic	A		Weak	293	545	446	4	5.3
347	Probe	Episodic	A		Weak	610	556	580	4	3.81
348	Probe	Episodic	A		Weak	357	571	379	4	5.2
349	Probe	Episodic	A		Weak	595	556	527	5	4.73
350	Probe	Episodic	A		Weak	449	486	510	6	3.93
351	Probe	Episodic	A		Weak	600	583	612	4	5.01
352	Probe	Episodic	A		Weak	608	539	596	4	4.3
353	Probe	Episodic	A		Weak	595	554	623	5	4.38
354	Probe	Episodic	A		Weak	532	552	531	3	5.4
355	Probe	Episodic	A		Weak	541	596	615	5	4.53
356	Probe	Episodic	A		Weak	509	480	553	5	4.27
357	Probe	Episodic	A		Weak	614	564	585	5	4.84
358	Probe	Episodic	A		Weak	570	566	556	6	4.25
359	Probe	Episodic	A		Weak	584	558	617	6	3.81
360	Probe	Episodic	A		Weak	569	494	547	3	3.87
361	Probe	Episodic	A		Strong	591	406	536	6	3.89
362	Probe	Episodic	A		Strong	622	634	638	3	5.44
363	Probe	Episodic	A		Strong	581	508	538	6	4.25
364	Probe	Episodic	A		Strong				7	3.49
365	Probe	Episodic	A		Strong	535	489	586	6	4.08
366	Probe	Episodic	A		Strong	514	613	501	4	4.94
367	Probe	Episodic	A		Strong	477	595	526	3	5.99
368	Probe	Episodic	A		Strong	595	588	595	5	4.85
369	Probe	Episodic	A		Strong	592	584	598	4	3.97
370	Probe	Episodic	A		Strong	599	587	602	5	3.87
371	Probe	Episodic	A		Strong	611	533	608	5	4.6
372	Probe	Episodic	A		Strong	583	433	596	5	3.65
373	Probe	Episodic	A		Strong	621	564	635	3	4.98
374	Probe	Episodic	A		Strong	612	573	633	5	4.49
375	Probe	Episodic	A		Strong		507		6	4.16
376	Probe	Episodic	A		Strong	565	588	532	4	4.42
377	Probe	Episodic	A		Strong	670	588	638	4	4.73
378	Probe	Episodic	A		Strong	616	574	629	8	4.64
379	Probe	Episodic	A		Strong	568	572	613	5	4.78
380	Probe	Episodic	A		Strong	605	519	582	3	4.37
381	Probe	Episodic	A		Strong	496	636	607	5	5.65
382	Probe	Episodic	A		Strong	525	594	503	4	4.62
383	Probe	Episodic	A		Strong				3	3.99
384	Probe	Episodic	A		Strong	568	575	565	7	4.03
385	Probe	Episodic	A		Strong	523	457	578	6	4.66
386	Probe	Episodic	A		Strong	623	506	599	4	4.2
387	Probe	Episodic	A		Strong	600	604	618	4	5.08
388	Probe	Episodic	A		Strong				7	3.41
389	Probe	Episodic	A		Strong	615	553	612	4	4.77
390	Probe	Episodic	A		Strong	600	569	601	4	4.15
391	Probe	Episodic	A		Strong	629	546	618	6	3.63
392	Probe	Episodic	A		Strong	484	610	530	5	4.94
393	Probe	Episodic	A		Strong	598	594	600	4	4.1
394	Probe	Episodic	A		Strong	514	603	578	4	5.1
395	Probe	Episodic	A		Strong				6	3.29
396	Probe	Episodic	A		Strong	620	608	595	5	4.84
397	Probe	Episodic	A		Strong	604	599	582	5	5.1
398	Probe	Episodic	A		Strong	402	550	506	6	4.82
399	Probe	Episodic	A		Strong	621	570	624	4	4.84
400	Probe	Episodic	A		Strong	608	540	586	4	4.11
401	Target	Episodic	A		Weak	587	496	581	5	3.48
402	Target	Episodic	A		Weak				7	3.99
403	Target	Episodic	A		Weak	580	515	569	6	3.63
404	Target	Episodic	A		Weak				7	3.85
405	Target	Episodic	A		Weak	360	596	411	7	5.51
406	Target	Episodic	A		Weak	594	506	586	6	4.21
407	Target	Episodic	A		Weak				5	3.53
408	Target	Episodic	A		Weak	590	415	619	8	2.89
409	Target	Episodic	A		Weak	538	431	578	5	3.44
410	Target	Episodic	A		Weak				6	3.78
411	Target	Episodic	A		Weak	590	484	567	4	3.73
412	Target	Episodic	A		Weak				6	2.94
413	Target	Episodic	A		Weak	622	539	577	6	4.08
414	Target	Episodic	A		Weak	595	512	612	8	3.29
415	Target	Episodic	A		Weak		437		4	4.37
416	Target	Episodic	A		Weak	611	524	615	10	3.2
417	Target	Episodic	A		Weak	597	508	590	5	4
418	Target	Episodic	A		Weak	588	593	615	6	4.52
419	Target	Episodic	A		Weak	533	566	553	4	4.44
420	Target	Episodic	A		Weak	543	397	532	4	3.29
421	Target	Episodic	A		Weak	542	503	608	9	4.62
422	Target	Episodic	A		Weak				7	3.32
423	Target	Episodic	A		Weak				6	4.26
424	Target	Episodic	A		Weak	623	461	597	3	3.85
425	Target	Episodic	A		Weak	610	500	623	5	4.14
426	Target	Episodic	A		Weak	328	546	339	5	4.34
427	Target	Episodic	A		Weak	624	594	624	4	4.81
428	Target	Episodic	A		Weak	485	545	527	4	4.76
429	Target	Episodic	A		Weak	590	568	619	3	3.91
430	Target	Episodic	A		Weak		487		4	3.71
431	Target	Episodic	A		Weak	583	575	580	4	5.03
432	Target	Episodic	A		Weak	542	607	618	3	4.79
433	Target	Episodic	A		Weak				7	4.69
434	Target	Episodic	A		Weak	648	519	652	5	3.36
435	Target	Episodic	A		Weak	626	468	606	6	3.82
436	Target	Episodic	A		Weak	618	444	578	5	4.29
437	Target	Episodic	A		Weak				3	3.62
438	Target	Episodic	A		Weak	509	443	497	4	3.69
439	Target	Episodic	A		Weak		233	390	6	3.05
440	Target	Episodic	A		Weak	646	558	647	5	4.05
441	Target	Episodic	A		Strong	606	511	592	8	3.89
442	Target	Episodic	A		Strong	629	612	617	6	4.44
443	Target	Episodic	A		Strong	570	462	593	6	4.81
444	Target	Episodic	A		Strong	582	551	598	5	4.05
445	Target	Episodic	A		Strong				6	2.72
446	Target	Episodic	A		Strong				6	3.66
447	Target	Episodic	A		Strong				7	3.96
448	Target	Episodic	A		Strong	583	529	548	6	4.1
449	Target	Episodic	A		Strong				3	3.22
450	Target	Episodic	A		Strong		333		11	2.96
451	Target	Episodic	A		Strong	576	464	556	6	3.8
452	Target	Episodic	A		Strong	543	423	518	5	3.43
453	Target	Episodic	A		Strong				4	3.77
454	Target	Episodic	A		Strong				6	3.09
455	Target	Episodic	A		Strong				5	3.72
456	Target	Episodic	A		Strong	559	522	585	4	5.09
457	Target	Episodic	A		Strong	451	583	497	4	4.18
458	Target	Episodic	A		Strong				7	3
459	Target	Episodic	A		Strong				5	4.36
460	Target	Episodic	A		Strong				6	2.94
461	Target	Episodic	A		Strong				7	3.73
462	Target	Episodic	A		Strong	563	529	569	3	4.34
463	Target	Episodic	A		Strong	600	444	562	6	4.02
464	Target	Episodic	A		Strong	602	551	594	6	4.02
465	Target	Episodic	A		Strong	608	533	589	6	3.93
466	Target	Episodic	A		Strong				6	4.04
467	Target	Episodic	A		Strong				10	3.69
468	Target	Episodic	A		Strong				5	2.36
469	Target	Episodic	A		Strong	586	454	600	5	3.33
470	Target	Episodic	A		Strong	571	461	525	6	3.93
471	Target	Episodic	A		Strong	602	559	601	5	3.83
472	Target	Episodic	A		Strong		443		5	3.73
473	Target	Episodic	A		Strong	559	534	521	4	4.63
474	Target	Episodic	A		Strong	597	421	561	5	3.8
475	Target	Episodic	A		Strong	586	553	534	5	4.42
476	Target	Episodic	A		Strong	586	531	602	5	4.53
477	Target	Episodic	A		Strong	565	544	594	6	3.79
478	Target	Episodic	A		Strong	556	473	596	7	4.05
479	Target	Episodic	A		Strong	575	488	581	7	3.79
480	Target	Episodic	A		Strong				10	2.87
481	Probe	Episodic	B		Weak	592	608	593	3	4.7
482	Probe	Episodic	B		Weak				6	4.14
483	Probe	Episodic	B		Weak	635	636	635	3	5.12
484	Probe	Episodic	B		Weak	587	604	598	4	4.47
485	Probe	Episodic	B		Weak	637	584	631	4	4.89
486	Probe	Episodic	B		Weak	588	541	567	4	4.51
487	Probe	Episodic	B		Weak	615	582	617	3	4.83
488	Probe	Episodic	B		Weak	634	560	601	5	3.87
489	Probe	Episodic	B		Weak	587	560	616	6	5.02
490	Probe	Episodic	B		Weak				6	3.99
491	Probe	Episodic	B		Weak	386	553	485	5	5
492	Probe	Episodic	B		Weak	576	550	594	4	5.1
493	Probe	Episodic	B		Weak	604	601	598	4	5.44
494	Probe	Episodic	B		Weak	355	564	519	4	4.89
495	Probe	Episodic	B		Weak	584	548	602	8	5.08
496	Probe	Episodic	B		Weak	584	555	561	4	4.52
497	Probe	Episodic	B		Weak	595	564	571	3	3.96
498	Probe	Episodic	B		Weak	575	571	586	7	4.16
499	Probe	Episodic	B		Weak	626	589	601	3	4.88
500	Probe	Episodic	B		Weak	577	610	595	6	4.85
501	Probe	Episodic	B		Weak	302	467	392	7	4.03
502	Probe	Episodic	B		Weak	627	511	626	4	4.45
503	Probe	Episodic	B		Weak	616	518	604	5	3.35
504	Probe	Episodic	B		Weak	405	573	475	4	5.61
505	Probe	Episodic	B		Weak	339	579	340	4	5.67
506	Probe	Episodic	B		Weak	571	554	576	3	4.37
507	Probe	Episodic	B		Weak	600	524	576	3	4.26
508	Probe	Episodic	B		Weak	535	558	556	5	4.58
509	Probe	Episodic	B		Weak				4	4.13
510	Probe	Episodic	B		Weak	537	527	612	5	5.08
511	Probe	Episodic	B		Weak	586	552	604	4	4.72
512	Probe	Episodic	B		Weak	608	556	623	4	4.64
513	Probe	Episodic	B		Weak	594	612	570	4	4.69
514	Probe	Episodic	B		Weak	596	559	609	8	3.92
515	Probe	Episodic	B		Weak	618	615	597	4	4.79
516	Probe	Episodic	B		Weak	617	547	551	7	4.28
517	Probe	Episodic	B		Weak	591	525	592	5	3.67
518	Probe	Episodic	B		Weak	550	457	562	6	3.18
519	Probe	Episodic	B		Weak	616	641	632	5	5.53
520	Probe	Episodic	B		Weak	594	510	577	5	3.95
521	Probe	Episodic	B		Strong	589	597	608	4	5.29
522	Probe	Episodic	B		Strong				5	4.59
523	Probe	Episodic	B		Strong	622	539	577	6	4.08
524	Probe	Episodic	B		Strong	614	544	619	7	4.82
525	Probe	Episodic	B		Strong	564	486	541	4	3.35
526	Probe	Episodic	B		Strong	501	507	586	4	4.34
527	Probe	Episodic	B		Strong				6	4.3
528	Probe	Episodic	B		Strong	606	529	632	4	3.4
529	Probe	Episodic	B		Strong	450	603	587	6	5.29
530	Probe	Episodic	B		Strong		550		6	4.39
531	Probe	Episodic	B		Strong	618	498	566	4	4.1
532	Probe	Episodic	B		Strong	608	600	606	5	5.83
533	Probe	Episodic	B		Strong				9	3.91
534	Probe	Episodic	B		Strong	579	505	608	6	4.19
535	Probe	Episodic	B		Strong	633	519	614	4	4.61
536	Probe	Episodic	B		Strong	587	589	618	4	4.8
537	Probe	Episodic	B		Strong	574	631	604	5	5.84
538	Probe	Episodic	B		Strong	624	520	615	5	4.41
539	Probe	Episodic	B		Strong	590	523	571	5	4.62
540	Probe	Episodic	B		Strong				6	4
541	Probe	Episodic	B		Strong				5	4.78
542	Probe	Episodic	B		Strong	387	518	368	4	2.82
543	Probe	Episodic	B		Strong	593	526	623	5	4.49
544	Probe	Episodic	B		Strong				8	3.57
545	Probe	Episodic	B		Strong	594	592	605	5	4.81
546	Probe	Episodic	B		Strong	584	577	598	3	4.76
547	Probe	Episodic	B		Strong	624	548	588	3	4.23
548	Probe	Episodic	B		Strong	611	516	602	5	4.17
549	Probe	Episodic	B		Strong	616	612	612	5	4.47
550	Probe	Episodic	B		Strong	588	593	615	6	4.52
551	Probe	Episodic	B		Strong	614	551	573	5	3.81
552	Probe	Episodic	B		Strong	450	582	477	5	4.84
553	Probe	Episodic	B		Strong	581	578	553	4	3.77
554	Probe	Episodic	B		Strong	502	597	497	5	5.16
555	Probe	Episodic	B		Strong	604	528	517	5	5.02
556	Probe	Episodic	B		Strong	617	635	639	3	5.01
557	Probe	Episodic	B		Strong	609	572	599	3	5.02
558	Probe	Episodic	B		Strong	604	613	622	4	4.95
559	Probe	Episodic	B		Strong	499	615	621	6	4.83
560	Probe	Episodic	B		Strong	592	548	593	5	4.98
561	Target	Episodic	B		Weak	443	540	507	5	4.19
562	Target	Episodic	B		Weak				6	3.94
563	Target	Episodic	B		Weak				6	3.17
564	Target	Episodic	B		Weak	554	547	600	6	4.71
565	Target	Episodic	B		Weak	622	507	596	5	4.67
566	Target	Episodic	B		Weak	608	544	631	4	3.74
567	Target	Episodic	B		Weak				6	3.81
568	Target	Episodic	B		Weak				4	4.29
569	Target	Episodic	B		Weak	608	490	628	7	3.82
570	Target	Episodic	B		Weak	593	577	599	4	4.54
571	Target	Episodic	B		Weak	615	460	577	4	3.98
572	Target	Episodic	B		Weak	538	341	481	3	3.41
573	Target	Episodic	B		Weak				7	4.37
574	Target	Episodic	B		Weak				4	3.45
575	Target	Episodic	B		Weak	554	553	595	5	4.77
576	Target	Episodic	B		Weak				7	3.35
577	Target	Episodic	B		Weak	594	519	621	5	3.76
578	Target	Episodic	B		Weak	532	396	464	5	2.56
579	Target	Episodic	B		Weak	595	490	619	5	3.78
580	Target	Episodic	B		Weak	625	515	606	4	3.5
581	Target	Episodic	B		Weak	588	585	607	4	4.71
582	Target	Episodic	B		Weak				5	2.91
583	Target	Episodic	B		Weak				6	2.79
584	Target	Episodic	B		Weak	595	513	559	5	4.49
585	Target	Episodic	B		Weak				4	3.81
586	Target	Episodic	B		Weak				8	4.8
587	Target	Episodic	B		Weak	606	522	594	5	3.87
588	Target	Episodic	B		Weak	606	533	544	6	3.37
589	Target	Episodic	B		Weak				4	3.41
590	Target	Episodic	B		Weak				3	3.79
591	Target	Episodic	B		Weak	624	588	592	6	4.81
592	Target	Episodic	B		Weak	305	536	448	6	4.6
593	Target	Episodic	B		Weak				8	4.6
594	Target	Episodic	B		Weak		333		5	3.69
595	Target	Episodic	B		Weak				8	3.84
596	Target	Episodic	B		Weak				4	3.37
597	Target	Episodic	B		Weak	607	575	596	5	3.81
598	Target	Episodic	B		Weak	613	625	618	6	4.65
599	Target	Episodic	B		Weak	606	617	610	5	4.66
600	Target	Episodic	B		Weak				9	3.35
601	Target	Episodic	B		Strong	535	466	562	7	4.03
602	Target	Episodic	B		Strong				4	3.27
603	Target	Episodic	B		Strong				8	3.15
604	Target	Episodic	B		Strong	590	558	550	4	4.15
605	Target	Episodic	B		Strong				7	3.1
606	Target	Episodic	B		Strong				6	3.17
607	Target	Episodic	B		Strong	595	531	606	6	3.82
608	Target	Episodic	B		Strong	558	583	597	4	4.92
609	Target	Episodic	B		Strong		298	541	5	3.31
610	Target	Episodic	B		Strong		570	570	5	3.87
611	Target	Episodic	B		Strong	584	566	618	6	4.5
612	Target	Episodic	B		Strong	606	485	560	6	4.16
613	Target	Episodic	B		Strong	604	549	538	4	4.88
614	Target	Episodic	B		Strong		516	565	5	3.48
615	Target	Episodic	B		Strong	606	446	592	7	3.1
616	Target	Episodic	B		Strong	593	599	597	4	4.26
617	Target	Episodic	B		Strong	261	561	421	4	5.56
618	Target	Episodic	B		Strong				7	2.88
619	Target	Episodic	B		Strong	588	541	599	5	3.68
620	Target	Episodic	B		Strong				6	2.94
621	Target	Episodic	B		Strong	547	540	544	4	4.18
622	Target	Episodic	B		Strong	307	522	379	7	4.75
623	Target	Episodic	B		Strong	574	574	623	4	5.04
624	Target	Episodic	B		Strong	600	376	505	5	3.48
625	Target	Episodic	B		Strong		509	488	7	4.13
626	Target	Episodic	B		Strong	538	431	578	5	3.44
627	Target	Episodic	B		Strong	583	529	548	6	4.1
628	Target	Episodic	B		Strong	595	452	563	4	4.27
629	Target	Episodic	B		Strong	596	523	582	5	3.9
630	Target	Episodic	B		Strong	581	528	538	6	3.55
631	Target	Episodic	B		Strong	595	620	621	5	4.22
632	Target	Episodic	B		Strong	583	575	580	4	5.03
633	Target	Episodic	B		Strong				6	2.79
634	Target	Episodic	B		Strong	587	445	600	4	4.22
635	Target	Episodic	B		Strong	585	526	572	4	4.88
636	Target	Episodic	B		Strong	535	485	494	6	4.18
637	Target	Episodic	B		Strong	614	488	555	5	4.2
638	Target	Episodic	B		Strong				5	3.91
639	Target	Episodic	B		Strong	581	564	603	4	4.05
640	Target	Episodic	B		Strong	602	591	598	9	4.18

## Sheet: Figure S4b
Figure S4b: Distribution of significant voxels across 7 large-scale brain networks based on the Yeo7-Network parcellation scheme
Index	Network	Contrast	Contrast Type	Voxels	Total Voxels	Percentage
1	VN	Semantic & Episodic, Strong > Weak	Conjunction	62	1665	3.72
2	SMN	Semantic & Episodic, Strong > Weak	Conjunction	0	1665	0
3	DAN	Semantic & Episodic, Strong > Weak	Conjunction	192	1665	11.53
4	S/VAN	Semantic & Episodic, Strong > Weak	Conjunction	11	1665	0.66
5	LN	Semantic & Episodic, Strong > Weak	Conjunction	0	1665	0
6	FPN	Semantic & Episodic, Strong > Weak	Conjunction	153	1665	9.19
7	DMN	Semantic & Episodic, Strong > Weak	Conjunction	1247	1665	74.89

[truncated: 4 more sheets: Figure S6a, Figure S6b, Figure S7a, Figure S7b-d]
